# Supplementary material for: Exploring healthcare providers’ experiences with specialty medication and limited distribution networks
Source: PLoS One. 2022 Aug 15;17(8):e0273040. doi: 10.1371/journal.pone.0273040 (PMC9377589; doi:10.1371/journal.pone.0273040)
Supplement: S3 Table — (XLSX) [file pone.0273040.s003.xlsx]

## Sheet: Sheet1
Code1	Code2	Code3	Code4	Code5	Code6	Code7	Code8	Code9	Code10	Code11	Code12	Code13	Participant Role	Focus Group/Interview
1.1.1 RN	1.2.5 [Specialty Clinic 1]	1.4 Years of experience with LDD/LDN	3.9 Patient/caregiver										Nurse	Focus group 2
1.1.1 RN	1.2.5 [Specialty Clinic 1]	1.4 Years of experience with LDD/LDN	3.9 Patient/caregiver										Nurse	Focus group 2
1.2.3 [Specialty Clinic 2]	1.3.1 Inpatient												MD	Interview
1.2.5 [Specialty Clinic 1]	1.4 Years of experience with LDD/LDN	1.1.1 RN	3.9 Patient/caregiver										Nurse	Focus group 2
1.2.5 [Specialty Clinic 1]	1.1.1 RN	1.4 Years of experience with LDD/LDN	3.9 Patient/caregiver										Nurse	Focus group 2
1.3.1 Inpatient	6.13 Other	2.4 Timing considerations	4.1.1 Rules/policies/procedures	2.6 Prior authorization/approval	3.5 Insurance company	4.2.1 Insurance status	5.1 Barriers/challenges	3.9 Patient/caregiver					Nurse	Interview
1.3.1 Inpatient	3.9 Patient/caregiver	6 Medications	3.1 MD										Nurse	Interview
1.3.1 Inpatient	1.2.3 [Specialty Clinic 2]												MD	Interview
1.3.1 Inpatient	3.10 Other	2.6 Prior authorization/approval	6.8 [Specialty Medication 5]	3.9 Patient/caregiver	4.1.3 Communication/reliance on others	2.4 Timing considerations	5.1 Barriers/challenges	2.10 Uncertainty					Nurse	Focus group 2
1.4 Years of experience with LDD/LDN	3.2 Nurse	2.4 Timing considerations	5.1 Barriers/challenges	6 Medications	2.3 Documentation procedures								Nurse practitioner	Interview
1.4 Years of experience with LDD/LDN	6.13 Other	3.7 Pharmaceutical company	3.9 Patient/caregiver	1.5 Number of pt monthly with specialty meds	2.2.2 External	4.1.2 Workflow/number of steps	2.11 Changes over time	5.1 Barriers/challenges					Nurse	Interview
1.4 Years of experience with LDD/LDN													MD	Interview
1.4 Years of experience with LDD/LDN	3.7 Pharmaceutical company	4.2.1 Insurance status	3.9 Patient/caregiver	5.1 Barriers/challenges	6.4 [Specialty Medication 4]								Nurse	Interview
1.4 Years of experience with LDD/LDN	1.2.5 [Specialty Clinic 1]	1.1.1 RN	3.9 Patient/caregiver										Nurse	Focus group 2
1.4 Years of experience with LDD/LDN	1.2.5 [Specialty Clinic 1]	1.1.1 RN	3.9 Patient/caregiver										Nurse	Focus group 2
1.4 Years of experience with LDD/LDN													Nurse practitioner	Interview
1.5 Number of pt monthly with specialty meds	6 Medications												Nurse	Focus group 1
1.5 Number of pt monthly with specialty meds	6 Medications												Nurse practitioner	Interview
1.5 Number of pt monthly with specialty meds													MD	Interview
1.5 Number of pt monthly with specialty meds	6.13 Other	6 Medications											MD	Interview
1.5 Number of pt monthly with specialty meds													Nurse practitioner	Interview
1.5 Number of pt monthly with specialty meds													MD	Interview
1.5 Number of pt monthly with specialty meds	6.13 Other	3.7 Pharmaceutical company	3.9 Patient/caregiver	2.2.2 External	4.1.2 Workflow/number of steps	2.11 Changes over time	5.1 Barriers/challenges	1.4 Years of experience with LDD/LDN					Nurse	Interview
1.6 How learned the process	2.4 Timing considerations	3.5 Insurance company	2.7 Appeals										Nurse	Interview
1.6 How learned the process	4.1.1 Rules/policies/procedures	4.1.5 Point of contact	3.1 MD	2.3 Documentation procedures	3.8 External pharmacy	6.13 Other	4.1.4 Documentation/administrative steps	3.5 Insurance company	2.2.1 Internal	2.2.2 External	2.9 Workaround		Nurse	Interview
1.6 How learned the process	2.2.1 Internal	3.4 Pharmacist	2.6 Prior authorization/approval	6.8 [Specialty Medication 5]	2.11 Changes over time	5.2 Facilitars/benefits	2.3 Documentation procedures	3.8 External pharmacy	2.2.2 External				Nurse practitioner	Interview
1.6 How learned the process	2.11 Changes over time	3.8 External pharmacy	6 Medications	6.13 Other	6.8 [Specialty Medication 5]	5.1 Barriers/challenges	3.9 Patient/caregiver						Nurse practitioner	Interview
2.1 Decision on which med to prescribe	6 Medications												Nurse	Focus group 1
2.1 Decision on which med to prescribe	3.9 Patient/caregiver	3.1 MD	6.13 Other	4.2.1 Insurance status	2.3 Documentation procedures	2.13 Other	3.10 Other	2.2.1 Internal	3.2 Nurse	4.1.2 Workflow/number of steps	4.1.4 Documentation/administrative steps		Nurse	Focus group 1
2.1 Decision on which med to prescribe	2.2.1 Internal	2.3 Documentation procedures	3.1 MD	3.9 Patient/caregiver	2.2.3 Patient Communication								MD	Interview
2.1 Decision on which med to prescribe	3.9 Patient/caregiver	4.2.1 Insurance status	5.1 Barriers/challenges	6.13 Other	3.5 Insurance company	4.1.1 Rules/policies/procedures							Nurse practitioner	Interview
2.1 Decision on which med to prescribe	3.9 Patient/caregiver	2.4 Timing considerations	2.11 Changes over time	4.2.1 Insurance status	3.5 Insurance company	6.13 Other	3.4 Pharmacist	5.2 Facilitars/benefits	4.1.1 Rules/policies/procedures				Nurse practitioner	Interview
2.1 Decision on which med to prescribe	3.2 Nurse	3.4 Pharmacist	4.2.1 Insurance status	5.1 Barriers/challenges	4.1.5 Point of contact	4.1.1 Rules/policies/procedures	3.9 Patient/caregiver						MD	Interview
2.1 Decision on which med to prescribe	3.1 MD	3.9 Patient/caregiver											Nurse	Interview
2.1 Decision on which med to prescribe	2.4 Timing considerations	2.6 Prior authorization/approval	6.2 [Specialty medication 2]	3.4 Pharmacist	3.9 Patient/caregiver	4.2.1 Insurance status							MD	Interview
2.1 Decision on which med to prescribe	3.9 Patient/caregiver	6.1 [Specialty medication 1]	3.8 External pharmacy	2.4 Timing considerations	3.6 Drug representative	3.4 Pharmacist	5.2 Facilitars/benefits	2.2.1 Internal	4.2.2 Compliance				Nurse practitioner	Interview
2.1 Decision on which med to prescribe	6.3 [Specialty Medication 3]	6.2 [Specialty Medication 2]	3.9 Patient/caregiver										MD	Interview
2.1 Decision on which med to prescribe	4.2.1 Insurance status	3.9 Patient/caregiver											MD	Interview
2.1 Decision on which med to prescribe	3.9 Patient/caregiver	2.2.3 Patient Communication	4.2.1 Insurance status	2.7 Appeals	2.6 Prior authorization/approval	2.11 Changes over time	2.2.1 Internal	5.1 Barriers/challenges	3.4 Pharmacist	6 Medications			MD	Interview
2.1 Decision on which med to prescribe	3.1 MD	2.2.3 Patient Communication	2.3 Documentation procedures	3.8 External pharmacy	3.7 Pharmaceutical company	2.6 Prior authorization/approval	2.2.2 External	4.1.3 Communication/reliance on others	4.1.4 Documentation/administrative steps	2.2.1 Internal	3.9 Patient/caregiver		Nurse	Interview
2.1 Decision on which med to prescribe	3.9 Patient/caregiver	2.4 Timing considerations	2.3 Documentation procedures	4.1.4 Documentation/administrative steps	2.2.3 Patient Communication								Nurse practitioner	Interview
2.1 Decision on which med to prescribe	3.4 Pharmacist	2.2.1 Internal	3.5 Insurance company	2.2.3 Patient Communication	3.9 Patient/caregiver	4.2.1 Insurance status	6.13 Other	2.3 Documentation procedures	6 Medications	2.4 Timing considerations	2.7 Appeals	2.6 Prior authorization/approval	MD	Interview
2.1 Decision on which med to prescribe	3.4 Pharmacist	2.2.3 Patient Communication	4.2.1 Insurance status	2.2.1 Internal	5.2 Facilitars/benefits	3.8 External pharmacy	3.9 Patient/caregiver	6 Medications					Nurse practitioner	Interview
2.1 Decision on which med to prescribe	4.2.1 Insurance status	2.6 Prior authorization/approval	2.2.3 Patient Communication										MD	Interview
2.1 Decision on which med to prescribe	2.3 Documentation procedures	2.5 Teamwork	6.4 [Specialty Medication 4]	4.1.2 Workflow/number of steps	3.4 Pharmacist	2.11 Changes over time	5.2 Facilitars/benefits						MD	Interview
2.1 Decision on which med to prescribe	6.2 [Specialty Medication 2]	6.3 [Specialty Medication 3]	6.1 [Specialty Medication 1]	6.13 Other									MD	Interview
2.1 Decision on which med to prescribe	2.2.3 Patient Communication	3.4 Pharmacist	6.13 Other	4.2.1 Insurance status	4.1.3 Communication/reliance on others	2.2.1 Internal	3.9 Patient/caregiver						Nurse practitioner	Interview
2.1 Decision on which med to prescribe	6.8 [Specialty Medication 5]	3.9 Patient/caregiver	3.1 MD	2.2.1 Internal	2.6 Prior authorization/approval	5.2 Facilitars/benefits	2.11 Changes over time						Nurse	Focus group 2
2.1 Decision on which med to prescribe	2.2.1 Internal	2.6 Prior authorization/approval	6 Medications		3.8 External pharmacy								Nurse	Focus group 2
2.1 Decision on which med to prescribe	6 Medications	3.9 Patient/caregiver	5.1 Barriers/challenges	2.6 Prior authorization/approval	2.9 Workaround								MD	Interview
2.1 Decision on which med to prescribe	6 Medications	3.9 Patient/caregiver	4.2.1 Insurance status	5.1 Barriers/challenges									Nurse practitioner	Interview
2.1 Decision on which med to prescribe	5.1 Barriers/challenges	4.2.1 Insurance status	6.13 Other	3.8 External pharmacy	6.8 [Specialty Medication 5]	3.9 Patient/caregiver	6.10 [Specialty Medication 6]	3.5 Insurance company	4.2.4 Logistics				Nurse practitioner	Interview
2.1 Decision on which med to prescribe	6.13 Other	3.9 Patient/caregiver	5.1 Barriers/challenges	2.12 Preferences									MD	Interview
2.10 Uncertainty	3.10 Other	6 Medications	2.4 Timing considerations	2.2.1 Internal	4.1.1 Rules/policies/procedures								Nurse	Focus group 1
2.10 Uncertainty	6.8 [Specialty Medication 5]	4.2.1 Insurance status	3.9 Patient/caregiver	5.1 Barriers/challenges	2.7 Appeals	3.5 Insurance company	4.1.3 Communication/reliance on others	3.8 External pharmacy	4.1.2 Workflow/number of steps	2.6 Prior authorization/approval			Nurse	Focus group 2
2.10 Uncertainty	3.10 Other	1.3.1 Inpatient	2.6 Prior authorization/approval	6.8 [Specialty Medication 5]	3.9 Patient/caregiver	4.1.3 Communication/reliance on others	2.4 Timing considerations	5.1 Barriers/challenges					Nurse	Focus group 2
2.11 Changes over time	5.1 Barriers/challenges	2.3 Documentation procedures	3.2 Nurse	2.2.2 External	3.5 Insurance company	2.6 Prior authorization/approval	3.9 Patient/caregiver	4.1.3 Communication/reliance on others	4.1.2 Workflow/number of steps	3.8 External pharmacy	2.2.3 Patient Communication		MD	Interview
2.11 Changes over time	7.1 Practice/Healthcare-specific opinions	3.9 Patient/caregiver	3.1 MD										MD	Interview
2.11 Changes over time	3.2 Nurse	3.9 Patient/caregiver	2.2.3 Patient Communication	3.4 Pharmacist	2.3 Documentation procedures	2.2.1 Internal	6 Medications						Nurse practitioner	Interview
2.11 Changes over time	3.9 Patient/caregiver	2.4 Timing considerations	4.2.1 Insurance status	3.5 Insurance company	6.13 Other	3.4 Pharmacist	5.2 Facilitars/benefits	2.1 Decision on which med to prescribe	4.1.1 Rules/policies/procedures				Nurse practitioner	Interview
2.11 Changes over time	5.1 Barriers/challenges	3.2 Nurse	4.1.4 Documentation/administrative steps	3.1 MD	4.1.3 Communication/reliance on others								Nurse practitioner	Interview
2.11 Changes over time	5.1 Barriers/challenges	3.2 Nurse	2.2.3 Patient Communication	3.4 Pharmacist	6 Medications	4.1.5 Point of contact	5.2 Facilitars/benefits						Nurse practitioner	Interview
2.11 Changes over time	3.4 Pharmacist	2.3 Documentation procedures	2.2.1 Internal	5.2 Facilitars/benefits	4.1.2 Workflow/number of steps								MD	Interview
2.11 Changes over time	3.9 Patient/caregiver	6 Medications	5.1 Barriers/challenges	7.1 Practice/Healthcare-specific opinions									MD	Interview
2.11 Changes over time	5.1 Barriers/challenges	3.8 External pharmacy	2.2.2 External	3.2 Nurse	5.2 Facilitars/benefits	3.4 Pharmacist	4.1.3 Communication/reliance on others						Nurse practitioner	Interview
2.11 Changes over time	6.13 Other	3.9 Patient/caregiver	4.2.1 Insurance status	3.4 Pharmacist	2.2.2 External	3.7 Pharmaceutical company	5.1 Barriers/challenges	3.2 Nurse	5.2 Facilitars/benefits				Nurse practitioner	Interview
2.11 Changes over time	5.1 Barriers/challenges	3.2 Nurse	3.9 Patient/caregiver	2.4 Timing considerations	4.1.4 Documentation/administrative steps								MD	Interview
2.11 Changes over time	5.1 Barriers/challenges	2.3 Documentation procedures	4.1.4 Documentation/administrative steps	3.2 Nurse	3.9 Patient/caregiver								Nurse practitioner	Interview
2.11 Changes over time	2.8 Process depends	6.2 [Specialty Medication 2]	2.6 Prior authorization/approval	2.3 Documentation procedures	4.1.2 Workflow/number of steps	5.1 Barriers/challenges							MD	Interview
2.11 Changes over time	2.3 Documentation procedures	2.7 Appeals	3.2 Nurse	3.9 Patient/caregiver	2.2.3 Patient Communication	2.6 Prior authorization/approval	3.8 External pharmacy	6 Medications	3.5 Insurance company				MD	Interview
2.11 Changes over time	3.9 Patient/caregiver	2.2.3 Patient Communication	2.1 Decision on which med to prescribe	4.2.1 Insurance status	2.7 Appeals	2.6 Prior authorization/approval	2.2.1 Internal	5.1 Barriers/challenges	3.4 Pharmacist	6 Medications			MD	Interview
2.11 Changes over time	2.3 Documentation procedures	5.1 Barriers/challenges	2.4 Timing considerations	2.2.3 Patient Communication	3.9 Patient/caregiver								Nurse practitioner	Interview
2.11 Changes over time	5.1 Barriers/challenges	4.1.3 Communication/reliance on others											MD	Interview
2.11 Changes over time	2.4 Timing considerations	3.4 Pharmacist											Nurse practitioner	Interview
2.11 Changes over time	3.2 Nurse	2.5 Teamwork	2.3 Documentation procedures	2.2.1 Internal	5.1 Barriers/challenges								Nurse practitioner	Interview
2.11 Changes over time	2.2.2 External	3.4 Pharmacist	3.9 Patient/caregiver	2.3 Documentation procedures	2.4 Timing considerations								MD	Interview
2.11 Changes over time	2.1 Decision on which med to prescribe	2.3 Documentation procedures	2.5 Teamwork	6.4 [Specialty Medication 4]	4.1.2 Workflow/number of steps	3.4 Pharmacist	5.2 Facilitars/benefits						MD	Interview
2.11 Changes over time	6.13 Other	3.7 Pharmaceutical company	3.9 Patient/caregiver	1.5 Number of pt monthly with specialty meds	2.2.2 External	4.1.2 Workflow/number of steps	5.1 Barriers/challenges	1.4 Years of experience with LDD/LDN					Nurse	Interview
2.11 Changes over time	3.2 Nurse	6.13 Other	2.2.1 Internal	2.5 Teamwork									MD	Interview
2.11 Changes over time	6.8 [Specialty Medication 5]	3.9 Patient/caregiver	3.1 MD	2.2.1 Internal	2.6 Prior authorization/approval	5.2 Facilitars/benefits	2.1 Decision on which med to prescribe						Nurse	Focus group 2
2.11 Changes over time	6.8 [Specialty Medication 5]	5.2 Facilitars/benefits	6.9 [Specialty Medication 9]	3.9 Patient/caregiver	6 Medications	4.1.3 Communication/reliance on others							Nurse	Focus group 2
2.11 Changes over time	2.6 Prior authorization/approval	6 Medications	5.2 Facilitars/benefits	3.5 Insurance company	3.9 Patient/caregiver	3.8 External pharmacy	2.4 Timing considerations	4.1.4 Documentation/administrative steps					Nurse	Focus group 2
2.11 Changes over time	3.8 External pharmacy	2.7 Appeals	3.1 MD	5.2 Facilitars/benefits	4.1.4 Documentation/administrative steps								Nurse	Focus group 2
2.11 Changes over time	3.4 Pharmacist	2.4 Timing considerations	5.2 Facilitars/benefits	4.1.2 Workflow/number of steps									MD	Interview
2.11 Changes over time	2.4 Timing considerations	3.8 External pharmacy	2.2.2 External	5.1 Barriers/challenges									MD	Interview
2.11 Changes over time	2.4 Timing considerations	4.2.2 Compliance	3.8 External pharmacy	3.9 Patient/caregiver	5.1 Barriers/challenges	5.2 Facilitars/benefits	2.2.3 Patient Communication	2.2.2 External	2.2.1 Internal	4.1.3 Communication/reliance on others	6 Medications		Nurse practitioner	Interview
2.11 Changes over time	2.2.1 Internal	3.4 Pharmacist	2.6 Prior authorization/approval	6.8 [Specialty Medication 5]	5.2 Facilitars/benefits	2.3 Documentation procedures	3.8 External pharmacy	2.2.2 External	1.6 How learned the process				Nurse practitioner	Interview
2.11 Changes over time	5.2 Facilitars/benefits	3.4 Pharmacist	2.5 Teamwork	3.8 External pharmacy	6 Medications	3.9 Patient/caregiver							Nurse practitioner	Interview
2.11 Changes over time	2.4 Timing considerations	6.13 Other	2.6 Prior authorization/approval	5.2 Facilitars/benefits									MD	Interview
2.11 Changes over time	3.8 External pharmacy	6 Medications	6.13 Other	6.8 [Specialty Medication 5]	5.1 Barriers/challenges	1.6 How learned the process	3.9 Patient/caregiver						Nurse practitioner	Interview
2.12 Preferences	6.13 Other	2.7 Appeals	3.4 Pharmacist	4.1.1 Rules/policies/procedures									MD	Interview
2.12 Preferences	3.10 Other	6 Medications											MD	Interview
2.12 Preferences	6 Medications	3.9 Patient/caregiver	5.1 Barriers/challenges	3.7 Pharmaceutical company	2.4 Timing considerations	4.2.5 Other							MD	Interview
2.12 Preferences	3.9 Patient/caregiver	2.4 Timing considerations	5.1 Barriers/challenges	4.2.2 Compliance	6 Medications	4.1.3 Communication/reliance on others							Nurse practitioner	Interview
2.12 Preferences	6.13 Other	3.9 Patient/caregiver	2.1 Decision on which med to prescribe	5.1 Barriers/challenges									MD	Interview
2.13 Other	2.2.3 Patient Communication	3.1 MD	3.9 Patient/caregiver										Nurse	Focus group 1
2.13 Other	6.13 Other	3.9 Patient/caregiver	4.2.2 Compliance	2.2.3 Patient Communication	3.1 MD	3.10 Other	5.1 Barriers/challenges	2.4 Timing considerations					Nurse	Focus group 1
2.13 Other	4.2.2 Compliance	6 Medications	3.9 Patient/caregiver	5.1 Barriers/challenges									Nurse	Focus group 1
2.13 Other	6 Medications	4.1.2 Workflow/number of steps											Nurse	Focus group 1
2.13 Other	3.9 Patient/caregiver	3.1 MD	2.1 Decision on which med to prescribe	6.13 Other	4.2.1 Insurance status	2.3 Documentation procedures	3.10 Other	2.2.1 Internal	3.2 Nurse	4.1.2 Workflow/number of steps	4.1.4 Documentation/administrative steps		Nurse	Focus group 1
2.13 Other	3.9 Patient/caregiver	5.1 Barriers/challenges											Nurse	Focus group 1
2.13 Other	3.1 MD	3.9 Patient/caregiver	2.3 Documentation procedures	4.1.2 Workflow/number of steps									Nurse	Focus group 1
2.13 Other	2.7 Appeals	4.1.6 Other											MD	Interview
2.13 Other	6 Medications	3.1 MD	3.9 Patient/caregiver										Nurse	Interview
2.13 Other	5.1 Barriers/challenges	4.1.1 Rules/policies/procedures	3.8 External pharmacy	4.2.5 Other									Nurse	Interview
2.13 Other	2.7 Appeals	4.2.5 Other											Nurse	Focus group 2
2.13 Other	2.3 Documentation procedures												MD	Interview
2.13 Other	3.4 Pharmacist	2.6 Prior authorization/approval	2.7 Appeals	3.1 MD	3.2 Nurse	5.2 Facilitars/benefits	2.2.3 Patient Communication	6 Medications					MD	Interview
2.2.1 Internal	3.1 MD	5.1 Barriers/challenges	2.2.3 Patient Communication	4.1.3 Communication/reliance on others	2.3 Documentation procedures	6 Medications	3.9 Patient/caregiver	3.2 Nurse					Nurse	Focus group 1
2.2.1 Internal	3.10 Other	6 Medications	2.10 Uncertainty	2.4 Timing considerations	4.1.1 Rules/policies/procedures								Nurse	Focus group 1
2.2.1 Internal	3.10 Other												Nurse	Focus group 1
2.2.1 Internal	2.5 Teamwork	3.10 Other	5.2 Facilitars/benefits	4.1.4 Documentation/administrative steps									Nurse	Focus group 1
2.2.1 Internal	3.9 Patient/caregiver	3.1 MD	2.1 Decision on which med to prescribe	6.13 Other	4.2.1 Insurance status	2.3 Documentation procedures	2.13 Other	3.10 Other	3.2 Nurse	4.1.2 Workflow/number of steps	4.1.4 Documentation/administrative steps		Nurse	Focus group 1
2.2.1 Internal	3.1 MD	3.10 Other	5.2 Facilitars/benefits										Nurse	Focus group 1
2.2.1 Internal	3.10 Other	3.5 Insurance company	6.6 [Specialty Medication 8]										Nurse	Focus group 1
2.2.1 Internal	2.1 Decision on which med to prescribe	2.3 Documentation procedures	3.1 MD	3.9 Patient/caregiver	2.2.3 Patient Communication								MD	Interview
2.2.1 Internal	3.4 Pharmacist	3.9 Patient/caregiver	6.13 Other	2.2.3 Patient Communication	5.2 Facilitars/benefits								MD	Interview
2.2.1 Internal	4.2.1 Insurance status	2.7 Appeals	3.2 Nurse	3.4 Pharmacist	5.2 Facilitars/benefits								MD	Interview
2.2.1 Internal	6.13 Other	5.2 Facilitars/benefits	3.9 Patient/caregiver										Nurse practitioner	Interview
2.2.1 Internal	2.11 Changes over time	3.2 Nurse	3.9 Patient/caregiver	2.2.3 Patient Communication	3.4 Pharmacist	2.3 Documentation procedures	6 Medications						Nurse practitioner	Interview
2.2.1 Internal	3.4 Pharmacist	2.3 Documentation procedures	5.2 Facilitars/benefits	2.11 Changes over time	4.1.2 Workflow/number of steps								MD	Interview
2.2.1 Internal	3.9 Patient/caregiver	3.1 MD	2.4 Timing considerations	2.6 Prior authorization/approval	3.4 Pharmacist	6 Medications							Nurse practitioner	Interview
2.2.1 Internal													Nurse practitioner	Interview
2.2.1 Internal	5.1 Barriers/challenges	2.2.3 Patient Communication	4.1.3 Communication/reliance on others										Nurse	Interview
2.2.1 Internal	3.4 Pharmacist	2.6 Prior authorization/approval	3.9 Patient/caregiver	6.13 Other	3.8 External pharmacy	2.2.3 Patient Communication	2.5 Teamwork	4.1.2 Workflow/number of steps	5.1 Barriers/challenges				Nurse	Interview
2.2.1 Internal	2.1 Decision on which med to prescribe	3.9 Patient/caregiver	6.1 [Specialty Medication 1]	3.8 External pharmacy	2.4 Timing considerations	3.6 Drug representative	3.4 Pharmacist	5.2 Facilitars/benefits	4.2.2 Compliance				Nurse practitioner	Interview
2.2.1 Internal	3.4 Pharmacist	2.3 Documentation procedures	6 Medications										Nurse practitioner	Interview
2.2.1 Internal	4.1.1 Rules/policies/procedures	4.1.5 Point of contact	3.1 MD	2.3 Documentation procedures	3.8 External pharmacy	6.13 Other	4.1.4 Documentation/administrative steps	3.5 Insurance company	2.2.2 External	2.9 Workaround	1.6 How learned the process		Nurse	Interview
2.2.1 Internal	3.4 Pharmacist												Nurse	Interview
2.2.1 Internal	3.9 Patient/caregiver	2.2.3 Patient Communication	2.1 Decision on which med to prescribe	4.2.1 Insurance status	2.7 Appeals	2.6 Prior authorization/approval	2.11 Changes over time	5.1 Barriers/challenges	3.4 Pharmacist	6 Medications			MD	Interview
2.2.1 Internal	6.3 [Specialty Medication 3]	3.8 External pharmacy	3.4 Pharmacist	3.6 Drug representative	5.1 Barriers/challenges	2.3 Documentation procedures	2.2.2 External	4.2.1 Insurance status					Nurse practitioner	Interview
2.2.1 Internal	3.4 Pharmacist	3.8 External pharmacy	2.5 Teamwork	2.3 Documentation procedures									MD	Interview
2.2.1 Internal	3.1 MD	2.1 Decision on which med to prescribe	2.2.3 Patient Communication	2.3 Documentation procedures	3.8 External pharmacy	3.7 Pharmaceutical company	2.6 Prior authorization/approval	2.2.2 External	4.1.3 Communication/reliance on others	4.1.4 Documentation/administrative steps	3.9 Patient/caregiver		Nurse	Interview
2.2.1 Internal	3.4 Pharmacist	6.1 [Specialty Medication 1]	3.8 External pharmacy	2.5 Teamwork									MD	Interview
2.2.1 Internal	3.4 Pharmacist	6.4 [Specialty Medication 4]	4.1.3 Communication/reliance on others	3.8 External pharmacy									MD	Interview
2.2.1 Internal	3.4 Pharmacist												Nurse practitioner	Interview
2.2.1 Internal	2.11 Changes over time	3.2 Nurse	2.5 Teamwork	2.3 Documentation procedures	5.1 Barriers/challenges								Nurse practitioner	Interview
2.2.1 Internal	3.4 Pharmacist	3.5 Insurance company	2.2.3 Patient Communication	3.9 Patient/caregiver	4.2.1 Insurance status	6.13 Other	2.3 Documentation procedures	2.1 Decision on which med to prescribe	6 Medications	2.4 Timing considerations	2.7 Appeals	2.6 Prior authorization/approval	MD	Interview
2.2.1 Internal	3.4 Pharmacist	2.2.3 Patient Communication	4.2.1 Insurance status	5.2 Facilitars/benefits	2.1 Decision on which med to prescribe	3.8 External pharmacy	3.9 Patient/caregiver	6 Medications					Nurse practitioner	Interview
2.2.1 Internal	2.3 Documentation procedures	3.1 MD	3.4 Pharmacist	4.1.1 Rules/policies/procedures	4.1.2 Workflow/number of steps	4.1.4 Documentation/administrative steps	4.1.5 Point of contact	6.2 [Specialty Medication 2]	6.3 [Specialty Medication 3]	4.1.3 Communication/reliance on others	5.1 Barriers/challenges		Nurse	Interview
2.2.1 Internal	3.2 Nurse	6.13 Other	2.11 Changes over time	2.5 Teamwork									MD	Interview
2.2.1 Internal	2.2.3 Patient Communication	2.1 Decision on which med to prescribe	3.4 Pharmacist	6.13 Other	4.2.1 Insurance status	4.1.3 Communication/reliance on others	3.9 Patient/caregiver						Nurse practitioner	Interview
2.2.1 Internal	6.8 [Specialty Medication 5]	3.9 Patient/caregiver	3.1 MD	2.6 Prior authorization/approval	5.2 Facilitars/benefits	2.11 Changes over time	2.1 Decision on which med to prescribe						Nurse	Focus group 2
2.2.1 Internal	2.1 Decision on which med to prescribe	2.6 Prior authorization/approval	6 Medications		3.8 External pharmacy								Nurse	Focus group 2
2.2.1 Internal	4.2.1 Insurance status	5.1 Barriers/challenges	3.7 Pharmaceutical company	2.2.3 Patient Communication	3.9 Patient/caregiver	6 Medications	2.8 Process depends						MD	Interview
2.2.1 Internal	2.2.3 Patient Communication	3.2 Nurse	3.4 Pharmacist	4.2.2 Compliance	5.1 Barriers/challenges	3.9 Patient/caregiver	6 Medications						MD	Interview
2.2.1 Internal	3.4 Pharmacist	6 Medications	2.2.3 Patient Communication	5.2 Facilitars/benefits	4.2.1 Insurance status	3.8 External pharmacy	3.9 Patient/caregiver	3.7 Pharmaceutical company					Nurse practitioner	Interview
2.2.1 Internal	2.4 Timing considerations	4.2.2 Compliance	3.8 External pharmacy	3.9 Patient/caregiver	2.11 Changes over time	5.1 Barriers/challenges	5.2 Facilitars/benefits	2.2.3 Patient Communication	2.2.2 External	4.1.3 Communication/reliance on others	6 Medications		Nurse practitioner	Interview
2.2.1 Internal	3.4 Pharmacist	2.6 Prior authorization/approval	6.8 [Specialty Medication 5]	2.11 Changes over time	5.2 Facilitars/benefits	2.3 Documentation procedures	3.8 External pharmacy	2.2.2 External	1.6 How learned the process				Nurse practitioner	Interview
2.2.1 Internal	3.2 Nurse	3.9 Patient/caregiver	2.2.3 Patient Communication	3.4 Pharmacist	2.6 Prior authorization/approval	2.5 Teamwork	6 Medications						MD	Interview
2.2.1 Internal	6.13 Other	3.6 Drug representative	3.9 Patient/caregiver	3.4 Pharmacist	2.2.2 External								MD	Interview
2.2.1 Internal	2.2.2 External	2.4 Timing considerations	5.1 Barriers/challenges	2.6 Prior authorization/approval	4.1.3 Communication/reliance on others	3.4 Pharmacist	4.2.1 Insurance status	3.9 Patient/caregiver	5.2 Facilitars/benefits	3.8 External pharmacy	2.2.3 Patient Communication		Nurse practitioner	Interview
2.2.2 External	2.6 Prior authorization/approval	3.4 Pharmacist	3.5 Insurance company	4.1.3 Communication/reliance on others	5.1 Barriers/challenges								Nurse	Focus group 1
2.2.2 External	3.8 External pharmacy												Nurse	Focus group 1
2.2.2 External	5.1 Barriers/challenges	6.13 Other	3.6 Drug representative	4.1.3 Communication/reliance on others	3.8 External pharmacy	3.7 Pharmaceutical company	3.9 Patient/caregiver	4.2.2 Compliance	3.1 MD	4.1.5 Point of contact			Nurse	Focus group 1
2.2.2 External	6.7 [Specialty Medication 7]	4.2.1 Insurance status	5.1 Barriers/challenges	2.6 Prior authorization/approval	3.8 External pharmacy	3.4 Pharmacist	3.5 Insurance company	4.1.3 Communication/reliance on others	3.9 Patient/caregiver				Nurse	Focus group 1
2.2.2 External	3.10 Other	3.9 Patient/caregiver	2.6 Prior authorization/approval	3.5 Insurance company	2.4 Timing considerations	4.2.1 Insurance status	4.1.3 Communication/reliance on others						Nurse	Focus group 1
2.2.2 External	3.9 Patient/caregiver	3.8 External pharmacy	6.7 [Specialty Medication 7]	2.2.3 Patient Communication	3.4 Pharmacist								Nurse	Focus group 1
2.2.2 External	6.13 Other	3.2 Nurse	2.6 Prior authorization/approval	2.3 Documentation procedures	3.9 Patient/caregiver	3.8 External pharmacy	3.5 Insurance company						Nurse	Focus group 1
2.2.2 External	5.1 Barriers/challenges	3.5 Insurance company											Nurse	Focus group 1
2.2.2 External	5.1 Barriers/challenges	3.1 MD											Nurse	Focus group 1
2.2.2 External	3.8 External pharmacy	3.9 Patient/caregiver	6 Medications	4.1.2 Workflow/number of steps									Nurse	Focus group 1
2.2.2 External	2.6 Prior authorization/approval	3.5 Insurance company	6 Medications	5.1 Barriers/challenges	2.4 Timing considerations								Nurse	Focus group 1
2.2.2 External	3.4 Pharmacist	3.10 Other	6.13 Other	2.6 Prior authorization/approval	3.2 Nurse	3.9 Patient/caregiver	3.8 External pharmacy	4.2.1 Insurance status	6.7 [Specialty Medication 7]	2.5 Teamwork			Nurse	Focus group 1
2.2.2 External	5.1 Barriers/challenges	2.4 Timing considerations	4.1.1 Rules/policies/procedures										Nurse	Focus group 1
2.2.2 External	5.1 Barriers/challenges	2.3 Documentation procedures	3.2 Nurse	3.5 Insurance company	2.6 Prior authorization/approval	3.9 Patient/caregiver	4.1.3 Communication/reliance on others	4.1.2 Workflow/number of steps	2.11 Changes over time	3.8 External pharmacy	2.2.3 Patient Communication		MD	Interview
2.2.2 External	5.1 Barriers/challenges	3.2 Nurse	3.5 Insurance company	3.9 Patient/caregiver	4.1.3 Communication/reliance on others	3.8 External pharmacy	2.2.3 Patient Communication						MD	Interview
2.2.2 External	2.3 Documentation procedures	3.4 Pharmacist	3.9 Patient/caregiver	3.8 External pharmacy	4.1.4 Documentation/administrative steps	4.1.2 Workflow/number of steps	3.1 MD						MD	Interview
2.2.2 External	3.2 Nurse	2.4 Timing considerations	5.1 Barriers/challenges	3.8 External pharmacy	4.1.3 Communication/reliance on others	4.1.1 Rules/policies/procedures	2.6 Prior authorization/approval	3.5 Insurance company	7.1 Practice/Healthcare-specific opinions				Nurse practitioner	Interview
2.2.2 External	5.1 Barriers/challenges	2.11 Changes over time	3.8 External pharmacy	3.2 Nurse	5.2 Facilitars/benefits	3.4 Pharmacist	4.1.3 Communication/reliance on others						Nurse practitioner	Interview
2.2.2 External	6.13 Other	3.9 Patient/caregiver	4.2.1 Insurance status	3.4 Pharmacist	3.7 Pharmaceutical company	5.1 Barriers/challenges	2.11 Changes over time	3.2 Nurse	5.2 Facilitars/benefits				Nurse practitioner	Interview
2.2.2 External	3.2 Nurse	3.10 Other	4.1.3 Communication/reliance on others										MD	Interview
2.2.2 External	3.8 External pharmacy	2.5 Teamwork	3.4 Pharmacist										Nurse	Interview
2.2.2 External	4.1.1 Rules/policies/procedures	4.1.5 Point of contact	3.1 MD	2.3 Documentation procedures	3.8 External pharmacy	6.13 Other	4.1.4 Documentation/administrative steps	3.5 Insurance company	2.2.1 Internal	2.9 Workaround	1.6 How learned the process		Nurse	Interview
2.2.2 External	2.3 Documentation procedures	5.1 Barriers/challenges	3.9 Patient/caregiver	3.1 MD	2.9 Workaround	4.1.4 Documentation/administrative steps	4.1.3 Communication/reliance on others						Nurse	Interview
2.2.2 External	6.3 [Specialty Medication 3]	3.8 External pharmacy	3.4 Pharmacist	3.6 Drug representative	5.1 Barriers/challenges	2.3 Documentation procedures	2.2.1 Internal	4.2.1 Insurance status					Nurse practitioner	Interview
2.2.2 External	3.1 MD	2.1 Decision on which med to prescribe	2.2.3 Patient Communication	2.3 Documentation procedures	3.8 External pharmacy	3.7 Pharmaceutical company	2.6 Prior authorization/approval	4.1.3 Communication/reliance on others	4.1.4 Documentation/administrative steps	2.2.1 Internal	3.9 Patient/caregiver		Nurse	Interview
2.2.2 External	6.4 [Specialty Medication 4]	4.1.2 Workflow/number of steps	5.1 Barriers/challenges	4.1.5 Point of contact	3.9 Patient/caregiver	3.4 Pharmacist	2.5 Teamwork	3.10 Other	3.8 External pharmacy	5.2 Facilitars/benefits			Nurse	Interview
2.2.2 External	4.2.1 Insurance status	6 Medications											MD	Interview
2.2.2 External	3.4 Pharmacist	3.9 Patient/caregiver	2.3 Documentation procedures	2.4 Timing considerations	2.11 Changes over time								MD	Interview
2.2.2 External	6.13 Other	3.7 Pharmaceutical company	3.9 Patient/caregiver	1.5 Number of pt monthly with specialty meds	4.1.2 Workflow/number of steps	2.11 Changes over time	5.1 Barriers/challenges	1.4 Years of experience with LDD/LDN					Nurse	Interview
2.2.2 External	2.3 Documentation procedures	2.6 Prior authorization/approval	2.7 Appeals	3.9 Patient/caregiver	2.4 Timing considerations								Nurse	Interview
2.2.2 External	6 Medications	3.9 Patient/caregiver	6.8 [Specialty Medication 5]	3.8 External pharmacy	4.1.3 Communication/reliance on others	5.1 Barriers/challenges	3.5 Insurance company						Nurse	Focus group 2
2.2.2 External	6 Medications	2.4 Timing considerations	3.9 Patient/caregiver	3.8 External pharmacy									Nurse	Focus group 2
2.2.2 External	5.1 Barriers/challenges	3.7 Pharmaceutical company	6.13 Other	6.10 [Specialty Medication 6]	3.9 Patient/caregiver								Nurse practitioner	Interview
2.2.2 External	2.4 Timing considerations	2.2.3 Patient Communication	3.9 Patient/caregiver	5.1 Barriers/challenges	3.8 External pharmacy	2.6 Prior authorization/approval	4.1.3 Communication/reliance on others	4.2.2 Compliance					Nurse practitioner	Interview
2.2.2 External	2.4 Timing considerations	2.11 Changes over time	3.8 External pharmacy	5.1 Barriers/challenges									MD	Interview
2.2.2 External	2.4 Timing considerations	4.2.2 Compliance	3.8 External pharmacy	3.9 Patient/caregiver	2.11 Changes over time	5.1 Barriers/challenges	5.2 Facilitars/benefits	2.2.3 Patient Communication	2.2.1 Internal	4.1.3 Communication/reliance on others	6 Medications		Nurse practitioner	Interview
2.2.2 External	3.8 External pharmacy	3.9 Patient/caregiver	2.4 Timing considerations	4.2.1 Insurance status	2.6 Prior authorization/approval	6.13 Other	4.1.3 Communication/reliance on others	5.1 Barriers/challenges	6.13 Other	2.2.3 Patient Communication			Nurse practitioner	Interview
2.2.2 External	2.2.1 Internal	3.4 Pharmacist	2.6 Prior authorization/approval	6.8 [Specialty Medication 5]	2.11 Changes over time	5.2 Facilitars/benefits	2.3 Documentation procedures	3.8 External pharmacy	1.6 How learned the process				Nurse practitioner	Interview
2.2.2 External	6.13 Other	3.6 Drug representative	3.9 Patient/caregiver	3.4 Pharmacist	2.2.1 Internal								MD	Interview
2.2.2 External	2.4 Timing considerations	5.1 Barriers/challenges	2.6 Prior authorization/approval	4.1.3 Communication/reliance on others	3.4 Pharmacist	2.2.1 Internal	4.2.1 Insurance status	3.9 Patient/caregiver	5.2 Facilitars/benefits	3.8 External pharmacy	2.2.3 Patient Communication		Nurse practitioner	Interview
2.2.2 External	3.2 Nurse	3.9 Patient/caregiver	6 Medications	3.8 External pharmacy	2.6 Prior authorization/approval	2.4 Timing considerations	3.5 Insurance company	4.1.1 Rules/policies/procedures	2.5 Teamwork	4.1.3 Communication/reliance on others	4.1.4 Documentation/administrative steps		Nurse practitioner	Interview
2.2.2 for communicat	3.8 External pharmacy	3.4 Pharmacist	2.8 Process depends	6 Medications	2.5 Teamwork	3.9 Patient/caregiver							MD	Interview
2.2.3 Patient Communication	2.2.1 Internal	3.1 MD	5.1 Barriers/challenges	4.1.3 Communication/reliance on others	2.3 Documentation procedures	6 Medications	3.9 Patient/caregiver	3.2 Nurse					Nurse	Focus group 1
2.2.3 Patient Communication	3.10 Other	3.9 Patient/caregiver	2.6 Prior authorization/approval	6 Medications	2.5 Teamwork								Nurse	Focus group 1
2.2.3 Patient Communication	3.1 MD	2.13 Other	3.9 Patient/caregiver										Nurse	Focus group 1
2.2.3 Patient Communication	6.13 Other	3.9 Patient/caregiver	4.2.2 Compliance	2.13 Other	3.1 MD	3.10 Other	5.1 Barriers/challenges	2.4 Timing considerations					Nurse	Focus group 1
2.2.3 Patient Communication	3.9 Patient/caregiver	5.1 Barriers/challenges											Nurse	Focus group 1
2.2.3 Patient Communication	3.8 External pharmacy	2.4 Timing considerations	3.9 Patient/caregiver	4.2.1 Insurance status	4.2.2 Compliance	3.10 Other							Nurse	Focus group 1
2.2.3 Patient Communication	3.9 Patient/caregiver	3.8 External pharmacy	6.7 [Specialty Medication 7]	2.2.2 External	3.4 Pharmacist								Nurse	Focus group 1
2.2.3 Patient Communication	2.8 Process depends	3.9 Patient/caregiver	3.10 Other	4.2.1 Insurance status	2.3 Documentation procedures								Nurse	Focus group 1
2.2.3 Patient Communication	2.4 Timing considerations	2.6 Prior authorization/approval	5.1 Barriers/challenges	7.1 Practice/Healthcare-specific opinions	4.2.2 Compliance								Nurse	Focus group 1
2.2.3 Patient Communication	5.1 Barriers/challenges	4.2.4 Logistics	3.9 Patient/caregiver	3.1 MD	6 Medications	2.3 Documentation procedures	3.10 Other						Nurse	Focus group 1
2.2.3 Patient Communication	5.1 Barriers/challenges	2.3 Documentation procedures	3.2 Nurse	2.2.2 External	3.5 Insurance company	2.6 Prior authorization/approval	3.9 Patient/caregiver	4.1.3 Communication/reliance on others	4.1.2 Workflow/number of steps	2.11 Changes over time	3.8 External pharmacy		MD	Interview
2.2.3 Patient Communication	2.1 Decision on which med to prescribe	2.2.1 Internal	2.3 Documentation procedures	3.1 MD	3.9 Patient/caregiver								MD	Interview
2.2.3 Patient Communication	3.4 Pharmacist	3.9 Patient/caregiver	2.2.1 Internal	6.13 Other	5.2 Facilitars/benefits								MD	Interview
2.2.3 Patient Communication	3.9 Patient/caregiver	3.1 MD	3.2 Nurse	3.4 Pharmacist	5.2 Facilitars/benefits	4.2.1 Insurance status							MD	Interview
2.2.3 Patient Communication	3.9 Patient/caregiver	3.4 Pharmacist	5.2 Facilitars/benefits										Nurse practitioner	Interview
2.2.3 Patient Communication	6 Medications	3.9 Patient/caregiver	3.4 Pharmacist	4.2.2 Compliance	5.2 Facilitars/benefits								Nurse practitioner	Interview
2.2.3 Patient Communication	2.11 Changes over time	3.2 Nurse	3.9 Patient/caregiver	3.4 Pharmacist	2.3 Documentation procedures	2.2.1 Internal	6 Medications						Nurse practitioner	Interview
2.2.3 Patient Communication	5.1 Barriers/challenges	3.2 Nurse	3.4 Pharmacist	2.11 Changes over time	6 Medications	4.1.5 Point of contact	5.2 Facilitars/benefits						Nurse practitioner	Interview
2.2.3 Patient Communication	5.1 Barriers/challenges	3.2 Nurse	2.2.2 External	3.5 Insurance company	3.9 Patient/caregiver	4.1.3 Communication/reliance on others	3.8 External pharmacy						MD	Interview
2.2.3 Patient Communication	3.4 Pharmacist												Nurse practitioner	Interview
2.2.3 Patient Communication	5.1 Barriers/challenges	2.2.1 Internal	4.1.3 Communication/reliance on others										Nurse	Interview
2.2.3 Patient Communication	4.2.2 Compliance	3.4 Pharmacist	3.9 Patient/caregiver										Nurse practitioner	Interview
2.2.3 Patient Communication	5.1 Barriers/challenges	4.2.4 Logistics	3.4 Pharmacist	4.2.2 Compliance	3.9 Patient/caregiver								MD	Interview
2.2.3 Patient Communication	2.2.1 Internal	3.4 Pharmacist	2.6 Prior authorization/approval	3.9 Patient/caregiver	6.13 Other	3.8 External pharmacy	2.5 Teamwork	4.1.2 Workflow/number of steps	5.1 Barriers/challenges				Nurse	Interview
2.2.3 Patient Communication	3.9 Patient/caregiver	2.3 Documentation procedures											Nurse practitioner	Interview
2.2.3 Patient Communication	2.3 Documentation procedures	2.7 Appeals	3.2 Nurse	3.9 Patient/caregiver	2.6 Prior authorization/approval	3.8 External pharmacy	2.11 Changes over time	6 Medications	3.5 Insurance company				MD	Interview
2.2.3 Patient Communication	3.4 Pharmacist	3.9 Patient/caregiver	6.2 [Specialty Medication 2]	6 Medications	2.8 Process depends								MD	Interview
2.2.3 Patient Communication	3.9 Patient/caregiver	2.1 Decision on which med to prescribe	4.2.1 Insurance status	2.7 Appeals	2.6 Prior authorization/approval	2.11 Changes over time	2.2.1 Internal	5.1 Barriers/challenges	3.4 Pharmacist	6 Medications			MD	Interview
2.2.3 Patient Communication	2.3 Documentation procedures	5.1 Barriers/challenges	2.11 Changes over time	2.4 Timing considerations	3.9 Patient/caregiver								Nurse practitioner	Interview
2.2.3 Patient Communication	3.1 MD	2.1 Decision on which med to prescribe	2.3 Documentation procedures	3.8 External pharmacy	3.7 Pharmaceutical company	2.6 Prior authorization/approval	2.2.2 External	4.1.3 Communication/reliance on others	4.1.4 Documentation/administrative steps	2.2.1 Internal	3.9 Patient/caregiver		Nurse	Interview
2.2.3 Patient Communication	4.2.2 Compliance	6 Medications	3.9 Patient/caregiver										MD	Interview
2.2.3 Patient Communication	2.8 Process depends	4.2.1 Insurance status	3.9 Patient/caregiver	6 Medications									Nurse	Interview
2.2.3 Patient Communication	3.4 Pharmacist	5.2 Facilitars/benefits											Nurse practitioner	Interview
2.2.3 Patient Communication	4.2.2 Compliance	3.9 Patient/caregiver											Nurse practitioner	Interview
2.2.3 Patient Communication	2.1 Decision on which med to prescribe	3.9 Patient/caregiver	2.4 Timing considerations	2.3 Documentation procedures	4.1.4 Documentation/administrative steps								Nurse practitioner	Interview
2.2.3 Patient Communication	3.4 Pharmacist	2.2.1 Internal	3.5 Insurance company	3.9 Patient/caregiver	4.2.1 Insurance status	6.13 Other	2.3 Documentation procedures	2.1 Decision on which med to prescribe	6 Medications	2.4 Timing considerations	2.7 Appeals	2.6 Prior authorization/approval	MD	Interview
2.2.3 Patient Communication	3.4 Pharmacist	4.2.1 Insurance status	2.2.1 Internal	5.2 Facilitars/benefits	2.1 Decision on which med to prescribe	3.8 External pharmacy	3.9 Patient/caregiver	6 Medications					Nurse practitioner	Interview
2.2.3 Patient Communication	2.1 Decision on which med to prescribe	4.2.1 Insurance status	2.6 Prior authorization/approval										MD	Interview
2.2.3 Patient Communication	3.9 Patient/caregiver	4.2.1 Insurance status	2.6 Prior authorization/approval	3.4 Pharmacist	5.1 Barriers/challenges								MD	Interview
2.2.3 Patient Communication	2.1 Decision on which med to prescribe	3.4 Pharmacist	6.13 Other	4.2.1 Insurance status	4.1.3 Communication/reliance on others	2.2.1 Internal	3.9 Patient/caregiver						Nurse practitioner	Interview
2.2.3 Patient Communication	3.2 Nurse	3.9 Patient/caregiver	6 Medications	5.1 Barriers/challenges									Nurse	Focus group 2
2.2.3 Patient Communication	2.6 Prior authorization/approval	3.9 Patient/caregiver											Nurse	Focus group 2
2.2.3 Patient Communication	4.2.1 Insurance status	5.1 Barriers/challenges	3.7 Pharmaceutical company	2.2.1 Internal	3.9 Patient/caregiver	6 Medications	2.8 Process depends						MD	Interview
2.2.3 Patient Communication	3.2 Nurse	3.4 Pharmacist	2.2.1 Internal	4.2.2 Compliance	5.1 Barriers/challenges	3.9 Patient/caregiver	6 Medications						MD	Interview
2.2.3 Patient Communication	2.4 Timing considerations	3.9 Patient/caregiver	5.1 Barriers/challenges	3.8 External pharmacy	2.2.2 External	2.6 Prior authorization/approval	4.1.3 Communication/reliance on others	4.2.2 Compliance					Nurse practitioner	Interview
2.2.3 Patient Communication	2.4 Timing considerations	3.2 Nurse	5.1 Barriers/challenges	3.9 Patient/caregiver									Nurse practitioner	Interview
2.2.3 Patient Communication	3.4 Pharmacist	3.8 External pharmacy	6 Medications	5.2 Facilitars/benefits	4.1.5 Point of contact	3.1 MD	3.9 Patient/caregiver	5.1 Barriers/challenges	5.1 Barriers/challenges				Nurse practitioner	Interview
2.2.3 Patient Communication	4.2.2 Compliance	3.9 Patient/caregiver	5.1 Barriers/challenges	6 Medications									MD	Interview
2.2.3 Patient Communication	2.2.1 Internal	3.4 Pharmacist	6 Medications	5.2 Facilitars/benefits	4.2.1 Insurance status	3.8 External pharmacy	3.9 Patient/caregiver	3.7 Pharmaceutical company					Nurse practitioner	Interview
2.2.3 Patient Communication	3.9 Patient/caregiver	6 Medications	3.5 Insurance company	5.2 Facilitars/benefits	4.1.2 Workflow/number of steps	2.6 Prior authorization/approval	3.4 Pharmacist	2.3 Documentation procedures	2.5 Teamwork				Nurse practitioner	Interview
2.2.3 Patient Communication	3.9 Patient/caregiver	6 Medications											MD	Interview
2.2.3 Patient Communication	4.2.2 Compliance	5.2 Facilitars/benefits	3.9 Patient/caregiver	5.1 Barriers/challenges									MD	Interview
2.2.3 Patient Communication	2.4 Timing considerations	4.2.2 Compliance	3.8 External pharmacy	3.9 Patient/caregiver	2.11 Changes over time	5.1 Barriers/challenges	5.2 Facilitars/benefits	2.2.2 External	2.2.1 Internal	4.1.3 Communication/reliance on others	6 Medications		Nurse practitioner	Interview
2.2.3 Patient Communication	3.8 External pharmacy	2.2.2 External	3.9 Patient/caregiver	2.4 Timing considerations	4.2.1 Insurance status	2.6 Prior authorization/approval	6.13 Other	4.1.3 Communication/reliance on others	5.1 Barriers/challenges	6.13 Other			Nurse practitioner	Interview
2.2.3 Patient Communication	3.2 Nurse	3.9 Patient/caregiver	3.4 Pharmacist	2.2.1 Internal	2.6 Prior authorization/approval	2.5 Teamwork	6 Medications						MD	Interview
2.2.3 Patient Communication	2.2.2 External	2.4 Timing considerations	5.1 Barriers/challenges	2.6 Prior authorization/approval	4.1.3 Communication/reliance on others	3.4 Pharmacist	2.2.1 Internal	4.2.1 Insurance status	3.9 Patient/caregiver	5.2 Facilitars/benefits	3.8 External pharmacy		Nurse practitioner	Interview
2.2.3 Patient Communication	3.4 Pharmacist	2.6 Prior authorization/approval	2.7 Appeals	3.1 MD	3.2 Nurse	5.2 Facilitars/benefits	2.13 Other	6 Medications					MD	Interview
2.2.3 Patient Communication	5.2 Facilitars/benefits	3.9 Patient/caregiver	3.4 Pharmacist										MD	Interview
2.3 Documentation procedures	2.2.1 Internal	3.1 MD	5.1 Barriers/challenges	2.2.3 Patient Communication	4.1.3 Communication/reliance on others	6 Medications	3.9 Patient/caregiver	3.2 Nurse					Nurse	Focus group 1
2.3 Documentation procedures	6.7 [Specialty Medication 7]	2.6 Prior authorization/approval	4.2.1 Insurance status	3.5 Insurance company	2.4 Timing considerations	4.1.2 Workflow/number of steps	6 Medications	5.1 Barriers/challenges					Nurse	Focus group 1
2.3 Documentation procedures	3.10 Other	6.13 Other	2.6 Prior authorization/approval	3.8 External pharmacy	6.7 [Specialty Medication 7]	3.9 Patient/caregiver	2.5 Teamwork						Nurse	Focus group 1
2.3 Documentation procedures	5.1 Barriers/challenges												Nurse	Focus group 1
2.3 Documentation procedures	2.8 Process depends	3.9 Patient/caregiver	3.10 Other	2.2.3 Patient Communication	4.2.1 Insurance status								Nurse	Focus group 1
2.3 Documentation procedures	5.1 Barriers/challenges												Nurse	Focus group 1
2.3 Documentation procedures	6.13 Other	3.2 Nurse	2.6 Prior authorization/approval	2.2.2 External	3.9 Patient/caregiver	3.8 External pharmacy	3.5 Insurance company						Nurse	Focus group 1
2.3 Documentation procedures	3.9 Patient/caregiver	3.1 MD	2.1 Decision on which med to prescribe	6.13 Other	4.2.1 Insurance status	2.13 Other	3.10 Other	2.2.1 Internal	3.2 Nurse	4.1.2 Workflow/number of steps	4.1.4 Documentation/administrative steps		Nurse	Focus group 1
2.3 Documentation procedures	2.8 Process depends	3.9 Patient/caregiver	6 Medications	5.1 Barriers/challenges	3.1 MD	3.10 Other	2.5 Teamwork	5.2 Facilitars/benefits					Nurse	Focus group 1
2.3 Documentation procedures	3.1 MD	2.4 Timing considerations	5.1 Barriers/challenges										Nurse	Focus group 1
2.3 Documentation procedures	2.2.3 Patient Communication	5.1 Barriers/challenges	4.2.4 Logistics	3.9 Patient/caregiver	3.1 MD	6 Medications	3.10 Other						Nurse	Focus group 1
2.3 Documentation procedures	2.13 Other	3.1 MD	3.9 Patient/caregiver	4.1.2 Workflow/number of steps									Nurse	Focus group 1
2.3 Documentation procedures	5.1 Barriers/challenges	3.2 Nurse	2.2.2 External	3.5 Insurance company	2.6 Prior authorization/approval	3.9 Patient/caregiver	4.1.3 Communication/reliance on others	4.1.2 Workflow/number of steps	2.11 Changes over time	3.8 External pharmacy	2.2.3 Patient Communication		MD	Interview
2.3 Documentation procedures	2.1 Decision on which med to prescribe	2.2.1 Internal	3.1 MD	3.9 Patient/caregiver	2.2.3 Patient Communication								MD	Interview
2.3 Documentation procedures	5.2 Facilitars/benefits												MD	Interview
2.3 Documentation procedures	5.2 Facilitars/benefits												Nurse practitioner	Interview
2.3 Documentation procedures	2.11 Changes over time	3.2 Nurse	3.9 Patient/caregiver	2.2.3 Patient Communication	3.4 Pharmacist	2.2.1 Internal	6 Medications						Nurse practitioner	Interview
2.3 Documentation procedures	3.4 Pharmacist	2.2.1 Internal	5.2 Facilitars/benefits	2.11 Changes over time	4.1.2 Workflow/number of steps								MD	Interview
2.3 Documentation procedures	3.4 Pharmacist	3.9 Patient/caregiver	2.2.2 External	3.8 External pharmacy	4.1.4 Documentation/administrative steps	4.1.2 Workflow/number of steps	3.1 MD						MD	Interview
2.3 Documentation procedures	2.6 Prior authorization/approval												Nurse practitioner	Interview
2.3 Documentation procedures	3.2 Nurse	2.4 Timing considerations	5.1 Barriers/challenges	6 Medications	1.4 Years of experience with LDD/LDN								Nurse practitioner	Interview
2.3 Documentation procedures	5.1 Barriers/challenges	4.1.4 Documentation/administrative steps	3.2 Nurse	2.11 Changes over time	3.9 Patient/caregiver								Nurse practitioner	Interview
2.3 Documentation procedures	6.13 Other	3.9 Patient/caregiver	5.1 Barriers/challenges	3.10 Other	3.1 MD	4.1.4 Documentation/administrative steps	2.4 Timing considerations	4.1.2 Workflow/number of steps	2.6 Prior authorization/approval				Nurse	Interview
2.3 Documentation procedures	2.8 Process depends	6.2 [Specialty Medication 2]	2.11 Changes over time	2.6 Prior authorization/approval	4.1.2 Workflow/number of steps	5.1 Barriers/challenges							MD	Interview
2.3 Documentation procedures	2.6 Prior authorization/approval												Nurse practitioner	Interview
2.3 Documentation procedures	2.4 Timing considerations	2.8 Process depends	3.9 Patient/caregiver										Nurse practitioner	Interview
2.3 Documentation procedures	3.4 Pharmacist	5.2 Facilitars/benefits	2.3 Documentation procedures	4.2.1 Insurance status	3.9 Patient/caregiver	2.5 Teamwork							MD	Interview
2.3 Documentation procedures	3.4 Pharmacist	5.2 Facilitars/benefits	2.3 Documentation procedures	4.2.1 Insurance status	3.9 Patient/caregiver	2.5 Teamwork							MD	Interview
2.3 Documentation procedures	3.9 Patient/caregiver	2.2.3 Patient Communication											Nurse practitioner	Interview
2.3 Documentation procedures	2.2.1 Internal	3.4 Pharmacist	6 Medications										Nurse practitioner	Interview
2.3 Documentation procedures	4.2.4 Logistics	6.13 Other	3.9 Patient/caregiver	3.5 Insurance company	4.2.1 Insurance status	3.1 MD	3.3 NP	2.4 Timing considerations	3.2 Nurse	4.1.2 Workflow/number of steps	5.1 Barriers/challenges		Nurse	Interview
2.3 Documentation procedures	4.1.1 Rules/policies/procedures	4.1.5 Point of contact	3.1 MD	3.8 External pharmacy	6.13 Other	4.1.4 Documentation/administrative steps	3.5 Insurance company	2.2.1 Internal	2.2.2 External	2.9 Workaround	1.6 How learned the process		Nurse	Interview
2.3 Documentation procedures	3.4 Pharmacist	2.7 Appeals	2.8 Process depends	3.5 Insurance company	4.2.5 Other								MD	Interview
2.3 Documentation procedures	2.4 Timing considerations	3.9 Patient/caregiver	4.2.4 Logistics										Nurse practitioner	Interview
2.3 Documentation procedures	2.2.2 External	5.1 Barriers/challenges	3.9 Patient/caregiver	3.1 MD	2.9 Workaround	4.1.4 Documentation/administrative steps	4.1.3 Communication/reliance on others						Nurse	Interview
2.3 Documentation procedures	2.7 Appeals	3.2 Nurse	3.9 Patient/caregiver	2.2.3 Patient Communication	2.6 Prior authorization/approval	3.8 External pharmacy	2.11 Changes over time	6 Medications	3.5 Insurance company				MD	Interview
2.3 Documentation procedures	6.3 [Specialty Medication 3]	3.8 External pharmacy	3.4 Pharmacist	3.6 Drug representative	5.1 Barriers/challenges	2.2.1 Internal	2.2.2 External	4.2.1 Insurance status					Nurse practitioner	Interview
2.3 Documentation procedures	5.1 Barriers/challenges	2.11 Changes over time	2.4 Timing considerations	2.2.3 Patient Communication	3.9 Patient/caregiver								Nurse practitioner	Interview
2.3 Documentation procedures	2.6 Prior authorization/approval	3.8 External pharmacy	4.1.1 Rules/policies/procedures	4.2.1 Insurance status	5.2 Facilitars/benefits	5.1 Barriers/challenges	3.9 Patient/caregiver	6 Medications					Nurse	Interview
2.3 Documentation procedures	2.6 Prior authorization/approval	3.7 Pharmaceutical company	3.2 Nurse	4.1.1 Rules/policies/procedures	4.1.4 Documentation/administrative steps								Nurse practitioner	Interview
2.3 Documentation procedures	2.2.1 Internal	3.4 Pharmacist	3.8 External pharmacy	2.5 Teamwork									MD	Interview
2.3 Documentation procedures	3.1 MD	2.1 Decision on which med to prescribe	2.2.3 Patient Communication	3.8 External pharmacy	3.7 Pharmaceutical company	2.6 Prior authorization/approval	2.2.2 External	4.1.3 Communication/reliance on others	4.1.4 Documentation/administrative steps	2.2.1 Internal	3.9 Patient/caregiver		Nurse	Interview
2.3 Documentation procedures	2.11 Changes over time	3.2 Nurse	2.5 Teamwork	2.2.1 Internal	5.1 Barriers/challenges								Nurse practitioner	Interview
2.3 Documentation procedures	2.1 Decision on which med to prescribe	3.9 Patient/caregiver	2.4 Timing considerations	4.1.4 Documentation/administrative steps	2.2.3 Patient Communication								Nurse practitioner	Interview
2.3 Documentation procedures	3.4 Pharmacist	2.2.1 Internal	3.5 Insurance company	2.2.3 Patient Communication	3.9 Patient/caregiver	4.2.1 Insurance status	6.13 Other	2.1 Decision on which med to prescribe	6 Medications	2.4 Timing considerations	2.7 Appeals	2.6 Prior authorization/approval	MD	Interview
2.3 Documentation procedures	2.2.2 External	3.4 Pharmacist	3.9 Patient/caregiver	2.4 Timing considerations	2.11 Changes over time								MD	Interview
2.3 Documentation procedures	3.2 Nurse	5.1 Barriers/challenges	4.1.4 Documentation/administrative steps										Nurse practitioner	Interview
2.3 Documentation procedures	2.2.1 Internal	3.1 MD	3.4 Pharmacist	4.1.1 Rules/policies/procedures	4.1.2 Workflow/number of steps	4.1.4 Documentation/administrative steps	4.1.5 Point of contact	6.2 [Specialty Medication 2]	6.3 [Specialty Medication 3]	4.1.3 Communication/reliance on others	5.1 Barriers/challenges		Nurse	Interview
2.3 Documentation procedures	2.6 Prior authorization/approval												Nurse	Interview
2.3 Documentation procedures	2.1 Decision on which med to prescribe	2.5 Teamwork	6.4 [Specialty Medication 4]	4.1.2 Workflow/number of steps	3.4 Pharmacist	2.11 Changes over time	5.2 Facilitars/benefits						MD	Interview
2.3 Documentation procedures	5.2 Facilitars/benefits	3.4 Pharmacist	3.9 Patient/caregiver	2.7 Appeals	3.1 MD								Nurse	Interview
2.3 Documentation procedures	2.6 Prior authorization/approval	2.7 Appeals	2.2.2 External	3.9 Patient/caregiver	2.4 Timing considerations								Nurse	Interview
2.3 Documentation procedures	4.1.4 Documentation/administrative steps	5.1 Barriers/challenges	4.1.3 Communication/reliance on others										Nurse	Focus group 2
2.3 Documentation procedures	3.5 Insurance company	5.1 Barriers/challenges	3.9 Patient/caregiver	4.1.4 Documentation/administrative steps	2.7 Appeals								Nurse	Focus group 2
2.3 Documentation procedures													Nurse	Focus group 2
2.3 Documentation procedures	3.9 Patient/caregiver	6 Medications	3.5 Insurance company	5.2 Facilitars/benefits	2.2.3 Patient Communication	4.1.2 Workflow/number of steps	2.6 Prior authorization/approval	3.4 Pharmacist	2.5 Teamwork				Nurse practitioner	Interview
2.3 Documentation procedures	2.6 Prior authorization/approval	3.5 Insurance company	2.7 Appeals	5.2 Facilitars/benefits	2.8 Process depends	2.5 Teamwork							MD	Interview
2.3 Documentation procedures	2.2.1 Internal	3.4 Pharmacist	2.6 Prior authorization/approval	6.8 [Specialty Medication 5]	2.11 Changes over time	5.2 Facilitars/benefits	3.8 External pharmacy	2.2.2 External	1.6 How learned the process				Nurse practitioner	Interview
2.3 Documentation procedures	2.13 Other												MD	Interview
2.4 Timing considerations	6.7 [Specialty Medication 7]	2.6 Prior authorization/approval	2.3 Documentation procedures	4.2.1 Insurance status	3.5 Insurance company	4.1.2 Workflow/number of steps	6 Medications	5.1 Barriers/challenges					Nurse	Focus group 1
2.4 Timing considerations	3.10 Other	5.2 Facilitars/benefits	4.1.4 Documentation/administrative steps	2.5 Teamwork									Nurse	Focus group 1
2.4 Timing considerations	6.13 Other	3.9 Patient/caregiver	4.2.2 Compliance	2.13 Other	2.2.3 Patient Communication	3.1 MD	3.10 Other	5.1 Barriers/challenges					Nurse	Focus group 1
2.4 Timing considerations	3.10 Other	3.9 Patient/caregiver	2.6 Prior authorization/approval	3.5 Insurance company	2.2.2 External	4.2.1 Insurance status	4.1.3 Communication/reliance on others						Nurse	Focus group 1
2.4 Timing considerations	3.8 External pharmacy	3.9 Patient/caregiver	2.2.3 Patient Communication	4.2.1 Insurance status	4.2.2 Compliance	3.10 Other							Nurse	Focus group 1
2.4 Timing considerations	3.10 Other	6 Medications	2.10 Uncertainty	2.2.1 Internal	4.1.1 Rules/policies/procedures								Nurse	Focus group 1
2.4 Timing considerations	2.6 Prior authorization/approval												Nurse	Focus group 1
2.4 Timing considerations	2.8 Process depends	5.1 Barriers/challenges	7.1 Practice/Healthcare-specific opinions										Nurse	Focus group 1
2.4 Timing considerations	2.6 Prior authorization/approval	2.2.2 External	3.5 Insurance company	6 Medications	5.1 Barriers/challenges								Nurse	Focus group 1
2.4 Timing considerations	5.1 Barriers/challenges												Nurse	Focus group 1
2.4 Timing considerations	2.6 Prior authorization/approval	5.1 Barriers/challenges	7.1 Practice/Healthcare-specific opinions	4.2.2 Compliance	2.2.3 Patient Communication								Nurse	Focus group 1
2.4 Timing considerations	3.1 MD	2.3 Documentation procedures	5.1 Barriers/challenges										Nurse	Focus group 1
2.4 Timing considerations	5.1 Barriers/challenges	4.1.1 Rules/policies/procedures	2.2.2 External										Nurse	Focus group 1
2.4 Timing considerations													Nurse	Focus group 1
2.4 Timing considerations	3.8 External pharmacy	6 Medications	5.2 Facilitars/benefits										Nurse practitioner	Interview
2.4 Timing considerations	3.9 Patient/caregiver	2.11 Changes over time	4.2.1 Insurance status	3.5 Insurance company	6.13 Other	3.4 Pharmacist	5.2 Facilitars/benefits	2.1 Decision on which med to prescribe	4.1.1 Rules/policies/procedures				Nurse practitioner	Interview
2.4 Timing considerations	6 Medications												Nurse practitioner	Interview
2.4 Timing considerations	5.2 Facilitars/benefits	4.1.2 Workflow/number of steps	3.9 Patient/caregiver										MD	Interview
2.4 Timing considerations	3.9 Patient/caregiver	3.1 MD	2.2.1 Internal	2.6 Prior authorization/approval	3.4 Pharmacist	6 Medications							Nurse practitioner	Interview
2.4 Timing considerations	3.2 Nurse	5.1 Barriers/challenges	3.8 External pharmacy	4.1.3 Communication/reliance on others	4.1.1 Rules/policies/procedures	2.6 Prior authorization/approval	3.5 Insurance company	7.1 Practice/Healthcare-specific opinions	2.2.2 External				Nurse practitioner	Interview
2.4 Timing considerations	2.8 Process depends	6 Medications	3.9 Patient/caregiver										MD	Interview
2.4 Timing considerations	3.2 Nurse	5.1 Barriers/challenges	6 Medications	1.4 Years of experience with LDD/LDN	2.3 Documentation procedures								Nurse practitioner	Interview
2.4 Timing considerations	5.1 Barriers/challenges	2.11 Changes over time	3.2 Nurse	3.9 Patient/caregiver	4.1.4 Documentation/administrative steps								MD	Interview
2.4 Timing considerations	6.13 Other	3.9 Patient/caregiver	5.1 Barriers/challenges	3.10 Other	2.3 Documentation procedures	3.1 MD	4.1.4 Documentation/administrative steps	4.1.2 Workflow/number of steps	2.6 Prior authorization/approval				Nurse	Interview
2.4 Timing considerations	6.13 Other	4.1.1 Rules/policies/procedures	2.6 Prior authorization/approval	3.5 Insurance company	4.2.1 Insurance status	1.3.1 Inpatient	5.1 Barriers/challenges	3.9 Patient/caregiver					Nurse	Interview
2.4 Timing considerations	4.2.1 Insurance status	5.1 Barriers/challenges	6 Medications	3.9 Patient/caregiver									Nurse practitioner	Interview
2.4 Timing considerations	2.6 Prior authorization/approval	6.2 [Specialty Medication 2]	3.4 Pharmacist	3.9 Patient/caregiver	4.2.1 Insurance status	2.1 Decision on which med to prescribe							MD	Interview
2.4 Timing considerations	2.8 Process depends	3.9 Patient/caregiver	2.3 Documentation procedures										Nurse practitioner	Interview
2.4 Timing considerations	3.9 Patient/caregiver	2.6 Prior authorization/approval	6 Medications										MD	Interview
2.4 Timing considerations	2.1 Decision on which med to prescribe	3.9 Patient/caregiver	6.1 [Specialty Medication 1]	3.8 External pharmacy	3.6 Drug representative	3.4 Pharmacist	5.2 Facilitars/benefits	2.2.1 Internal	4.2.2 Compliance				Nurse practitioner	Interview
2.4 Timing considerations	2.6 Prior authorization/approval	2.7 Appeals	3.5 Insurance company	3.8 External pharmacy	6 Medications	4.1.1 Rules/policies/procedures							Nurse	Interview
2.4 Timing considerations	3.5 Insurance company	1.6 How learned the process	2.7 Appeals										Nurse	Interview
2.4 Timing considerations	4.2.4 Logistics	6.13 Other	3.9 Patient/caregiver	3.5 Insurance company	4.2.1 Insurance status	3.1 MD	3.3 NP	3.2 Nurse	2.3 Documentation procedures	4.1.2 Workflow/number of steps	5.1 Barriers/challenges		Nurse	Interview
2.4 Timing considerations	2.3 Documentation procedures	3.9 Patient/caregiver	4.2.4 Logistics										Nurse practitioner	Interview
2.4 Timing considerations	3.4 Pharmacist	6.4 [Specialty Medication 4]	3.9 Patient/caregiver	4.2.1 Insurance status	5.2 Facilitars/benefits	3.10 Other	2.5 Teamwork						Nurse	Interview
2.4 Timing considerations	6.3 [Specialty Medication 3]	6.2 [Specialty Medication 2]	6.13 Other	3.9 Patient/caregiver	6.5 [Specialty Medication 12]								Nurse practitioner	Interview
2.4 Timing considerations	3.9 Patient/caregiver	6 Medications											Nurse practitioner	Interview
2.4 Timing considerations	2.3 Documentation procedures	5.1 Barriers/challenges	2.11 Changes over time	2.2.3 Patient Communication	3.9 Patient/caregiver								Nurse practitioner	Interview
2.4 Timing considerations	2.7 Appeals	4.1.4 Documentation/administrative steps	3.5 Insurance company										MD	Interview
2.4 Timing considerations	3.4 Pharmacist	2.11 Changes over time											Nurse practitioner	Interview
2.4 Timing considerations	3.9 Patient/caregiver	6 Medications											Nurse practitioner	Interview
2.4 Timing considerations	2.1 Decision on which med to prescribe	3.9 Patient/caregiver	2.3 Documentation procedures	4.1.4 Documentation/administrative steps	2.2.3 Patient Communication								Nurse practitioner	Interview
2.4 Timing considerations	5.1 Barriers/challenges												MD	Interview
2.4 Timing considerations	3.4 Pharmacist	2.2.1 Internal	3.5 Insurance company	2.2.3 Patient Communication	3.9 Patient/caregiver	4.2.1 Insurance status	6.13 Other	2.3 Documentation procedures	2.1 Decision on which med to prescribe	6 Medications	2.7 Appeals	2.6 Prior authorization/approval	MD	Interview
2.4 Timing considerations	2.2.2 External	3.4 Pharmacist	3.9 Patient/caregiver	2.3 Documentation procedures	2.11 Changes over time								MD	Interview
2.4 Timing considerations	5.1 Barriers/challenges												Nurse	Interview
2.4 Timing considerations	5.1 Barriers/challenges	6.5 [Specialty Medication 12]	6.13 Other	3.9 Patient/caregiver									Nurse	Interview
2.4 Timing considerations	3.4 Pharmacist	2.7 Appeals	6.13 Other	5.1 Barriers/challenges									Nurse	Interview
2.4 Timing considerations	2.3 Documentation procedures	2.6 Prior authorization/approval	2.7 Appeals	2.2.2 External	3.9 Patient/caregiver								Nurse	Interview
2.4 Timing considerations	3.9 Patient/caregiver	4.2.4 Logistics	5.1 Barriers/challenges										Nurse	Focus group 2
2.4 Timing considerations	6.8 [Specialty Medication 5]	6.10 [Specialty Medication 6]	2.7 Appeals	5.1 Barriers/challenges	6.13 Other	6.9 [Specialty Medication 9]	2.6 Prior authorization/approval						Nurse	Focus group 2
2.4 Timing considerations	6 Medications	3.9 Patient/caregiver	2.2.2 External	3.8 External pharmacy									Nurse	Focus group 2
2.4 Timing considerations	2.6 Prior authorization/approval	6 Medications	5.2 Facilitars/benefits	3.5 Insurance company	3.9 Patient/caregiver	3.8 External pharmacy	2.11 Changes over time	4.1.4 Documentation/administrative steps					Nurse	Focus group 2
2.4 Timing considerations	2.6 Prior authorization/approval	2.7 Appeals											Nurse	Focus group 2
2.4 Timing considerations	3.10 Other	1.3.1 Inpatient	2.6 Prior authorization/approval	6.8 [Specialty Medication 5]	3.9 Patient/caregiver	4.1.3 Communication/reliance on others	5.1 Barriers/challenges	2.10 Uncertainty					Nurse	Focus group 2
2.4 Timing considerations	2.6 Prior authorization/approval	6.8 [Specialty Medication 5]											Nurse	Focus group 2
2.4 Timing considerations	2.2.3 Patient Communication	3.9 Patient/caregiver	5.1 Barriers/challenges	3.8 External pharmacy	2.2.2 External	2.6 Prior authorization/approval	4.1.3 Communication/reliance on others	4.2.2 Compliance					Nurse practitioner	Interview
2.4 Timing considerations	3.9 Patient/caregiver	6 Medications	6.13 Other	4.2.1 Insurance status	3.8 External pharmacy	3.5 Insurance company	5.1 Barriers/challenges						Nurse practitioner	Interview
2.4 Timing considerations	3.2 Nurse	5.1 Barriers/challenges	2.2.3 Patient Communication	3.9 Patient/caregiver									Nurse practitioner	Interview
2.4 Timing considerations	6 Medications	3.9 Patient/caregiver	5.1 Barriers/challenges	3.7 Pharmaceutical company	2.12 Preferences	4.2.5 Other							MD	Interview
2.4 Timing considerations	3.4 Pharmacist	2.11 Changes over time	5.2 Facilitars/benefits	4.1.2 Workflow/number of steps									MD	Interview
2.4 Timing considerations	6.13 Other	4.1.1 Rules/policies/procedures	3.7 Pharmaceutical company	3.9 Patient/caregiver	5.1 Barriers/challenges								MD	Interview
2.4 Timing considerations	2.11 Changes over time	3.8 External pharmacy	2.2.2 External	5.1 Barriers/challenges									MD	Interview
2.4 Timing considerations	4.2.2 Compliance	3.8 External pharmacy	3.9 Patient/caregiver	2.11 Changes over time	5.1 Barriers/challenges	5.2 Facilitars/benefits	2.2.3 Patient Communication	2.2.2 External	2.2.1 Internal	4.1.3 Communication/reliance on others	6 Medications		Nurse practitioner	Interview
2.4 Timing considerations	3.8 External pharmacy	2.2.2 External	3.9 Patient/caregiver	4.2.1 Insurance status	2.6 Prior authorization/approval	6.13 Other	4.1.3 Communication/reliance on others	5.1 Barriers/challenges	6.13 Other	2.2.3 Patient Communication			Nurse practitioner	Interview
2.4 Timing considerations	6.13 Other	2.6 Prior authorization/approval	5.2 Facilitars/benefits	2.11 Changes over time									MD	Interview
2.4 Timing considerations	3.9 Patient/caregiver	5.1 Barriers/challenges	4.2.2 Compliance	6 Medications	2.12 Preferences	4.1.3 Communication/reliance on others							Nurse practitioner	Interview
2.4 Timing considerations	2.2.2 External	5.1 Barriers/challenges	2.6 Prior authorization/approval	4.1.3 Communication/reliance on others	3.4 Pharmacist	2.2.1 Internal	4.2.1 Insurance status	3.9 Patient/caregiver	5.2 Facilitars/benefits	3.8 External pharmacy	2.2.3 Patient Communication		Nurse practitioner	Interview
2.4 Timing considerations	3.2 Nurse	3.9 Patient/caregiver	6 Medications	3.8 External pharmacy	2.6 Prior authorization/approval	2.2.2 External	3.5 Insurance company	4.1.1 Rules/policies/procedures	2.5 Teamwork	4.1.3 Communication/reliance on others	4.1.4 Documentation/administrative steps		Nurse practitioner	Interview
2.5 Teamwork	3.10 Other	3.9 Patient/caregiver	2.2.3 Patient Communication	2.6 Prior authorization/approval	6 Medications								Nurse	Focus group 1
2.5 Teamwork	3.10 Other	5.2 Facilitars/benefits	4.1.4 Documentation/administrative steps	2.4 Timing considerations									Nurse	Focus group 1
2.5 Teamwork	3.10 Other	6.13 Other	2.6 Prior authorization/approval	2.3 Documentation procedures	3.8 External pharmacy	6.7 [Specialty Medication 7]	3.9 Patient/caregiver						Nurse	Focus group 1
2.5 Teamwork	6.7 [Specialty Medication 7]	3.8 External pharmacy	3.10 Other	2.6 Prior authorization/approval	4.1.4 Documentation/administrative steps	4.1.3 Communication/reliance on others							Nurse	Focus group 1
2.5 Teamwork	3.10 Other	5.2 Facilitars/benefits	4.1.4 Documentation/administrative steps	2.2.1 Internal									Nurse	Focus group 1
2.5 Teamwork	2.8 Process depends	3.9 Patient/caregiver	6 Medications	5.1 Barriers/challenges	2.3 Documentation procedures	3.1 MD	3.10 Other	5.2 Facilitars/benefits					Nurse	Focus group 1
2.5 Teamwork	3.8 External pharmacy	6 Medications											Nurse	Focus group 1
2.5 Teamwork	3.8 External pharmacy	6 Medications											Nurse	Focus group 1
2.5 Teamwork	3.4 Pharmacist	3.10 Other	6.13 Other	2.6 Prior authorization/approval	3.2 Nurse	3.9 Patient/caregiver	3.8 External pharmacy	4.2.1 Insurance status	6.7 [Specialty Medication 7]	2.2.2 External			Nurse	Focus group 1
2.5 Teamwork	3.2 Nurse	5.2 Facilitars/benefits											MD	Interview
2.5 Teamwork	3.8 External pharmacy	3.4 Pharmacist	2.8 Process depends	6 Medications	2.2.2 for communicat	3.9 Patient/caregiver							MD	Interview
2.5 Teamwork	2.2.1 Internal	3.4 Pharmacist	2.6 Prior authorization/approval	3.9 Patient/caregiver	6.13 Other	3.8 External pharmacy	2.2.3 Patient Communication	4.1.2 Workflow/number of steps	5.1 Barriers/challenges				Nurse	Interview
2.5 Teamwork	3.4 Pharmacist	5.2 Facilitars/benefits	2.3 Documentation procedures	2.3 Documentation procedures	4.2.1 Insurance status	3.9 Patient/caregiver							MD	Interview
2.5 Teamwork	3.2 Nurse	5.1 Barriers/challenges	4.1.6 Other										Nurse practitioner	Interview
2.5 Teamwork	3.8 External pharmacy	2.2.2 External	3.4 Pharmacist										Nurse	Interview
2.5 Teamwork	3.4 Pharmacist	6.4 [Specialty Medication 4]	3.9 Patient/caregiver	4.2.1 Insurance status	2.4 Timing considerations	5.2 Facilitars/benefits	3.10 Other						Nurse	Interview
2.5 Teamwork	2.7 Appeals	3.2 Nurse											MD	Interview
2.5 Teamwork	2.2.1 Internal	3.4 Pharmacist	3.8 External pharmacy	2.3 Documentation procedures									MD	Interview
2.5 Teamwork	6.4 [Specialty Medication 4]	4.1.2 Workflow/number of steps	5.1 Barriers/challenges	4.1.5 Point of contact	3.9 Patient/caregiver	2.2.2 External	3.4 Pharmacist	3.10 Other	3.8 External pharmacy	5.2 Facilitars/benefits			Nurse	Interview
2.5 Teamwork	3.4 Pharmacist	6.1 [Specialty Medication 1]	3.8 External pharmacy	2.2.1 Internal									MD	Interview
2.5 Teamwork	2.11 Changes over time	3.2 Nurse	2.3 Documentation procedures	2.2.1 Internal	5.1 Barriers/challenges								Nurse practitioner	Interview
2.5 Teamwork	2.1 Decision on which med to prescribe	2.3 Documentation procedures	6.4 [Specialty Medication 4]	4.1.2 Workflow/number of steps	3.4 Pharmacist	2.11 Changes over time	5.2 Facilitars/benefits						MD	Interview
2.5 Teamwork	3.2 Nurse	6.13 Other	2.2.1 Internal	2.11 Changes over time									MD	Interview
2.5 Teamwork	3.4 Pharmacist	5.2 Facilitars/benefits											MD	Interview
2.5 Teamwork	3.9 Patient/caregiver	6 Medications	3.5 Insurance company	5.2 Facilitars/benefits	2.2.3 Patient Communication	4.1.2 Workflow/number of steps	2.6 Prior authorization/approval	3.4 Pharmacist	2.3 Documentation procedures				Nurse practitioner	Interview
2.5 Teamwork	2.6 Prior authorization/approval	2.3 Documentation procedures	3.5 Insurance company	2.7 Appeals	5.2 Facilitars/benefits	2.8 Process depends							MD	Interview
2.5 Teamwork	3.2 Nurse	3.9 Patient/caregiver	2.2.3 Patient Communication	3.4 Pharmacist	2.2.1 Internal	2.6 Prior authorization/approval	6 Medications						MD	Interview
2.5 Teamwork	5.2 Facilitars/benefits	2.11 Changes over time	3.4 Pharmacist	3.8 External pharmacy	6 Medications	3.9 Patient/caregiver							Nurse practitioner	Interview
2.5 Teamwork	3.2 Nurse	3.9 Patient/caregiver	6 Medications	3.8 External pharmacy	2.6 Prior authorization/approval	2.2.2 External	2.4 Timing considerations	3.5 Insurance company	4.1.1 Rules/policies/procedures	4.1.3 Communication/reliance on others	4.1.4 Documentation/administrative steps		Nurse practitioner	Interview
2.6 Prior authorization/approval	3.10 Other	3.9 Patient/caregiver	2.2.3 Patient Communication	6 Medications	2.5 Teamwork								Nurse	Focus group 1
2.6 Prior authorization/approval	3.4 Pharmacist	2.2.2 External	3.5 Insurance company	4.1.3 Communication/reliance on others	5.1 Barriers/challenges								Nurse	Focus group 1
2.6 Prior authorization/approval	6.7 [Specialty Medication 7]	2.3 Documentation procedures	4.2.1 Insurance status	3.5 Insurance company	2.4 Timing considerations	4.1.2 Workflow/number of steps	6 Medications	5.1 Barriers/challenges					Nurse	Focus group 1
2.6 Prior authorization/approval	3.10 Other	6.13 Other	2.3 Documentation procedures	3.8 External pharmacy	6.7 [Specialty Medication 7]	3.9 Patient/caregiver	2.5 Teamwork						Nurse	Focus group 1
2.6 Prior authorization/approval	6.7 [Specialty Medication 7]	4.2.1 Insurance status	5.1 Barriers/challenges	3.8 External pharmacy	3.4 Pharmacist	2.2.2 External	3.5 Insurance company	4.1.3 Communication/reliance on others	3.9 Patient/caregiver				Nurse	Focus group 1
2.6 Prior authorization/approval	3.10 Other	3.9 Patient/caregiver	3.5 Insurance company	2.2.2 External	2.4 Timing considerations	4.2.1 Insurance status	4.1.3 Communication/reliance on others						Nurse	Focus group 1
2.6 Prior authorization/approval	6.7 [Specialty Medication 7]	3.8 External pharmacy	3.10 Other	4.1.4 Documentation/administrative steps	2.5 Teamwork	4.1.3 Communication/reliance on others							Nurse	Focus group 1
2.6 Prior authorization/approval	2.4 Timing considerations												Nurse	Focus group 1
2.6 Prior authorization/approval	5.1 Barriers/challenges	4.1.1 Rules/policies/procedures											Nurse	Focus group 1
2.6 Prior authorization/approval	6.13 Other	3.2 Nurse	2.3 Documentation procedures	2.2.2 External	3.9 Patient/caregiver	3.8 External pharmacy	3.5 Insurance company						Nurse	Focus group 1
2.6 Prior authorization/approval	2.2.2 External	3.5 Insurance company	6 Medications	5.1 Barriers/challenges	2.4 Timing considerations								Nurse	Focus group 1
2.6 Prior authorization/approval	2.4 Timing considerations	5.1 Barriers/challenges	7.1 Practice/Healthcare-specific opinions	4.2.2 Compliance	2.2.3 Patient Communication								Nurse	Focus group 1
2.6 Prior authorization/approval	3.4 Pharmacist	3.10 Other	6.13 Other	3.2 Nurse	3.9 Patient/caregiver	3.8 External pharmacy	4.2.1 Insurance status	6.7 [Specialty Medication 7]	2.2.2 External	2.5 Teamwork			Nurse	Focus group 1
2.6 Prior authorization/approval	5.1 Barriers/challenges	2.3 Documentation procedures	3.2 Nurse	2.2.2 External	3.5 Insurance company	3.9 Patient/caregiver	4.1.3 Communication/reliance on others	4.1.2 Workflow/number of steps	2.11 Changes over time	3.8 External pharmacy	2.2.3 Patient Communication		MD	Interview
2.6 Prior authorization/approval	2.3 Documentation procedures												Nurse practitioner	Interview
2.6 Prior authorization/approval	3.9 Patient/caregiver	3.1 MD	2.2.1 Internal	2.4 Timing considerations	3.4 Pharmacist	6 Medications							Nurse practitioner	Interview
2.6 Prior authorization/approval	3.2 Nurse	2.4 Timing considerations	5.1 Barriers/challenges	3.8 External pharmacy	4.1.3 Communication/reliance on others	4.1.1 Rules/policies/procedures	3.5 Insurance company	7.1 Practice/Healthcare-specific opinions	2.2.2 External				Nurse practitioner	Interview
2.6 Prior authorization/approval	6.13 Other	3.9 Patient/caregiver	5.1 Barriers/challenges	3.10 Other	2.3 Documentation procedures	3.1 MD	4.1.4 Documentation/administrative steps	2.4 Timing considerations	4.1.2 Workflow/number of steps				Nurse	Interview
2.6 Prior authorization/approval	2.8 Process depends	6.2 [Specialty Medication 2]	2.11 Changes over time	2.3 Documentation procedures	4.1.2 Workflow/number of steps	5.1 Barriers/challenges							MD	Interview
2.6 Prior authorization/approval	6.13 Other	2.4 Timing considerations	4.1.1 Rules/policies/procedures	3.5 Insurance company	4.2.1 Insurance status	1.3.1 Inpatient	5.1 Barriers/challenges	3.9 Patient/caregiver					Nurse	Interview
2.6 Prior authorization/approval	2.3 Documentation procedures												Nurse practitioner	Interview
2.6 Prior authorization/approval	2.4 Timing considerations	6.2 [Specialty Medication 2]	3.4 Pharmacist	3.9 Patient/caregiver	4.2.1 Insurance status	2.1 Decision on which med to prescribe							MD	Interview
2.6 Prior authorization/approval	2.2.1 Internal	3.4 Pharmacist	3.9 Patient/caregiver	6.13 Other	3.8 External pharmacy	2.2.3 Patient Communication	2.5 Teamwork	4.1.2 Workflow/number of steps	5.1 Barriers/challenges				Nurse	Interview
2.6 Prior authorization/approval	3.9 Patient/caregiver	2.4 Timing considerations	6 Medications										MD	Interview
2.6 Prior authorization/approval	2.4 Timing considerations	2.7 Appeals	3.5 Insurance company	3.8 External pharmacy	6 Medications	4.1.1 Rules/policies/procedures							Nurse	Interview
2.6 Prior authorization/approval	2.3 Documentation procedures	2.7 Appeals	3.2 Nurse	3.9 Patient/caregiver	2.2.3 Patient Communication	3.8 External pharmacy	2.11 Changes over time	6 Medications	3.5 Insurance company				MD	Interview
2.6 Prior authorization/approval	3.9 Patient/caregiver	2.2.3 Patient Communication	2.1 Decision on which med to prescribe	4.2.1 Insurance status	2.7 Appeals	2.11 Changes over time	2.2.1 Internal	5.1 Barriers/challenges	3.4 Pharmacist	6 Medications			MD	Interview
2.6 Prior authorization/approval	2.3 Documentation procedures	3.8 External pharmacy	4.1.1 Rules/policies/procedures	4.2.1 Insurance status	5.2 Facilitars/benefits	5.1 Barriers/challenges	3.9 Patient/caregiver	6 Medications					Nurse	Interview
2.6 Prior authorization/approval	2.3 Documentation procedures	3.7 Pharmaceutical company	3.2 Nurse	4.1.1 Rules/policies/procedures	4.1.4 Documentation/administrative steps								Nurse practitioner	Interview
2.6 Prior authorization/approval	3.1 MD	2.1 Decision on which med to prescribe	2.2.3 Patient Communication	2.3 Documentation procedures	3.8 External pharmacy	3.7 Pharmaceutical company	2.2.2 External	4.1.3 Communication/reliance on others	4.1.4 Documentation/administrative steps	2.2.1 Internal	3.9 Patient/caregiver		Nurse	Interview
2.6 Prior authorization/approval	3.4 Pharmacist	2.2.1 Internal	3.5 Insurance company	2.2.3 Patient Communication	3.9 Patient/caregiver	4.2.1 Insurance status	6.13 Other	2.3 Documentation procedures	2.1 Decision on which med to prescribe	6 Medications	2.4 Timing considerations	2.7 Appeals	MD	Interview
2.6 Prior authorization/approval	2.1 Decision on which med to prescribe	4.2.1 Insurance status	2.2.3 Patient Communication										MD	Interview
2.6 Prior authorization/approval	3.9 Patient/caregiver	4.2.1 Insurance status	2.2.3 Patient Communication	3.4 Pharmacist	5.1 Barriers/challenges								MD	Interview
2.6 Prior authorization/approval	2.3 Documentation procedures												Nurse	Interview
2.6 Prior authorization/approval	2.3 Documentation procedures	2.7 Appeals	2.2.2 External	3.9 Patient/caregiver	2.4 Timing considerations								Nurse	Interview
2.6 Prior authorization/approval	3.5 Insurance company	5.1 Barriers/challenges	2.8 Process depends										Nurse	Focus group 2
2.6 Prior authorization/approval	6.8 [Specialty Medication 5]	6.9 [Specialty Medication 9]											Nurse	Focus group 2
2.6 Prior authorization/approval	6.8 [Specialty Medication 5]	6.10 [Specialty Medication 6]	2.7 Appeals	5.1 Barriers/challenges	6.13 Other	6.9 [Specialty Medication 9]	2.4 Timing considerations						Nurse	Focus group 2
2.6 Prior authorization/approval	6.8 [Specialty Medication 5]	3.9 Patient/caregiver	3.1 MD	2.2.1 Internal	5.2 Facilitars/benefits	2.11 Changes over time	2.1 Decision on which med to prescribe						Nurse	Focus group 2
2.6 Prior authorization/approval	2.1 Decision on which med to prescribe	2.2.1 Internal	6 Medications		3.8 External pharmacy								Nurse	Focus group 2
2.6 Prior authorization/approval	6.8 [Specialty Medication 5]	4.2.1 Insurance status	3.9 Patient/caregiver	5.1 Barriers/challenges	2.7 Appeals	3.5 Insurance company	4.1.3 Communication/reliance on others	3.8 External pharmacy	4.1.2 Workflow/number of steps	2.10 Uncertainty			Nurse	Focus group 2
2.6 Prior authorization/approval	3.5 Insurance company	4.1.3 Communication/reliance on others	4.1.4 Documentation/administrative steps	5.1 Barriers/challenges									Nurse	Focus group 2
2.6 Prior authorization/approval	3.9 Patient/caregiver	2.2.3 Patient Communication											Nurse	Focus group 2
2.6 Prior authorization/approval	6 Medications	5.2 Facilitars/benefits	3.5 Insurance company	3.9 Patient/caregiver	3.8 External pharmacy	2.4 Timing considerations	2.11 Changes over time	4.1.4 Documentation/administrative steps					Nurse	Focus group 2
2.6 Prior authorization/approval	3.5 Insurance company	4.1.3 Communication/reliance on others	5.1 Barriers/challenges										Nurse	Focus group 2
2.6 Prior authorization/approval	2.7 Appeals	2.4 Timing considerations											Nurse	Focus group 2
2.6 Prior authorization/approval	3.5 Insurance company	3.9 Patient/caregiver	3.8 External pharmacy	6 Medications	2.9 Workaround	5.1 Barriers/challenges	4.1.5 Point of contact						Nurse	Focus group 2
2.6 Prior authorization/approval	3.10 Other	1.3.1 Inpatient	6.8 [Specialty Medication 5]	3.9 Patient/caregiver	4.1.3 Communication/reliance on others	2.4 Timing considerations	5.1 Barriers/challenges	2.10 Uncertainty					Nurse	Focus group 2
2.6 Prior authorization/approval	2.4 Timing considerations	6.8 [Specialty Medication 5]											Nurse	Focus group 2
2.6 Prior authorization/approval	3.9 Patient/caregiver	6 Medications											Nurse	Focus group 2
2.6 Prior authorization/approval	2.1 Decision on which med to prescribe	6 Medications	3.9 Patient/caregiver	5.1 Barriers/challenges	2.9 Workaround								MD	Interview
2.6 Prior authorization/approval	2.4 Timing considerations	2.2.3 Patient Communication	3.9 Patient/caregiver	5.1 Barriers/challenges	3.8 External pharmacy	2.2.2 External	4.1.3 Communication/reliance on others	4.2.2 Compliance					Nurse practitioner	Interview
2.6 Prior authorization/approval	3.9 Patient/caregiver	6 Medications	3.5 Insurance company	5.2 Facilitars/benefits	2.2.3 Patient Communication	4.1.2 Workflow/number of steps	3.4 Pharmacist	2.3 Documentation procedures	2.5 Teamwork				Nurse practitioner	Interview
2.6 Prior authorization/approval	2.3 Documentation procedures	3.5 Insurance company	2.7 Appeals	5.2 Facilitars/benefits	2.8 Process depends	2.5 Teamwork							MD	Interview
2.6 Prior authorization/approval	3.8 External pharmacy	2.2.2 External	3.9 Patient/caregiver	2.4 Timing considerations	4.2.1 Insurance status	6.13 Other	4.1.3 Communication/reliance on others	5.1 Barriers/challenges	6.13 Other	2.2.3 Patient Communication			Nurse practitioner	Interview
2.6 Prior authorization/approval	2.2.1 Internal	3.4 Pharmacist	6.8 [Specialty Medication 5]	2.11 Changes over time	5.2 Facilitars/benefits	2.3 Documentation procedures	3.8 External pharmacy	2.2.2 External	1.6 How learned the process				Nurse practitioner	Interview
2.6 Prior authorization/approval	3.2 Nurse	3.9 Patient/caregiver	2.2.3 Patient Communication	3.4 Pharmacist	2.2.1 Internal	2.5 Teamwork	6 Medications						MD	Interview
2.6 Prior authorization/approval	2.4 Timing considerations	6.13 Other	5.2 Facilitars/benefits	2.11 Changes over time									MD	Interview
2.6 Prior authorization/approval	2.2.2 External	2.4 Timing considerations	5.1 Barriers/challenges	4.1.3 Communication/reliance on others	3.4 Pharmacist	2.2.1 Internal	4.2.1 Insurance status	3.9 Patient/caregiver	5.2 Facilitars/benefits	3.8 External pharmacy	2.2.3 Patient Communication		Nurse practitioner	Interview
2.6 Prior authorization/approval	3.4 Pharmacist	2.7 Appeals	3.1 MD	3.2 Nurse	5.2 Facilitars/benefits	2.13 Other	2.2.3 Patient Communication	6 Medications					MD	Interview
2.6 Prior authorization/approval	3.2 Nurse	3.9 Patient/caregiver	6 Medications	3.8 External pharmacy	2.2.2 External	2.4 Timing considerations	3.5 Insurance company	4.1.1 Rules/policies/procedures	2.5 Teamwork	4.1.3 Communication/reliance on others	4.1.4 Documentation/administrative steps		Nurse practitioner	Interview
2.7 Appeals	2.2.1 Internal	4.2.1 Insurance status	3.2 Nurse	3.4 Pharmacist	5.2 Facilitars/benefits								MD	Interview
2.7 Appeals	6.13 Other	2.12 Preferences	3.4 Pharmacist	4.1.1 Rules/policies/procedures									MD	Interview
2.7 Appeals	2.4 Timing considerations	2.6 Prior authorization/approval	3.5 Insurance company	3.8 External pharmacy	6 Medications	4.1.1 Rules/policies/procedures							Nurse	Interview
2.7 Appeals	2.4 Timing considerations	3.5 Insurance company	1.6 How learned the process										Nurse	Interview
2.7 Appeals	2.13 Other	4.1.6 Other											MD	Interview
2.7 Appeals	3.4 Pharmacist	2.3 Documentation procedures	2.8 Process depends	3.5 Insurance company	4.2.5 Other								MD	Interview
2.7 Appeals	2.3 Documentation procedures	3.2 Nurse	3.9 Patient/caregiver	2.2.3 Patient Communication	2.6 Prior authorization/approval	3.8 External pharmacy	2.11 Changes over time	6 Medications	3.5 Insurance company				MD	Interview
2.7 Appeals	3.9 Patient/caregiver	2.2.3 Patient Communication	2.1 Decision on which med to prescribe	4.2.1 Insurance status	2.6 Prior authorization/approval	2.11 Changes over time	2.2.1 Internal	5.1 Barriers/challenges	3.4 Pharmacist	6 Medications			MD	Interview
2.7 Appeals	3.2 Nurse	2.5 Teamwork											MD	Interview
2.7 Appeals	2.4 Timing considerations	4.1.4 Documentation/administrative steps	3.5 Insurance company										MD	Interview
2.7 Appeals													Nurse practitioner	Interview
2.7 Appeals	3.4 Pharmacist	2.2.1 Internal	3.5 Insurance company	2.2.3 Patient Communication	3.9 Patient/caregiver	4.2.1 Insurance status	6.13 Other	2.3 Documentation procedures	2.1 Decision on which med to prescribe	6 Medications	2.4 Timing considerations	2.6 Prior authorization/approval	MD	Interview
2.7 Appeals	3.4 Pharmacist	6.13 Other	2.4 Timing considerations	5.1 Barriers/challenges									Nurse	Interview
2.7 Appeals	5.2 Facilitars/benefits	3.4 Pharmacist	3.9 Patient/caregiver	2.3 Documentation procedures	3.1 MD								Nurse	Interview
2.7 Appeals	2.3 Documentation procedures	2.6 Prior authorization/approval	2.2.2 External	3.9 Patient/caregiver	2.4 Timing considerations								Nurse	Interview
2.7 Appeals	6.8 [Specialty Medication 5]	6.10 [Specialty Medication 6]	2.4 Timing considerations	5.1 Barriers/challenges	6.13 Other	6.9 [Specialty Medication 9]	2.6 Prior authorization/approval						Nurse	Focus group 2
2.7 Appeals	4.2.5 Other	2.13 Other											Nurse	Focus group 2
2.7 Appeals	6.8 [Specialty Medication 5]	4.2.1 Insurance status	3.9 Patient/caregiver	5.1 Barriers/challenges	3.5 Insurance company	4.1.3 Communication/reliance on others	3.8 External pharmacy	4.1.2 Workflow/number of steps	2.10 Uncertainty	2.6 Prior authorization/approval			Nurse	Focus group 2
2.7 Appeals	3.5 Insurance company	5.1 Barriers/challenges	3.9 Patient/caregiver	4.1.4 Documentation/administrative steps	2.3 Documentation procedures								Nurse	Focus group 2
2.7 Appeals	2.6 Prior authorization/approval	2.4 Timing considerations											Nurse	Focus group 2
2.7 Appeals	3.8 External pharmacy	3.1 MD	5.2 Facilitars/benefits	4.1.4 Documentation/administrative steps	2.11 Changes over time								Nurse	Focus group 2
2.7 Appeals	2.6 Prior authorization/approval	2.3 Documentation procedures	3.5 Insurance company	5.2 Facilitars/benefits	2.8 Process depends	2.5 Teamwork							MD	Interview
2.7 Appeals	3.4 Pharmacist	2.6 Prior authorization/approval	3.1 MD	3.2 Nurse	5.2 Facilitars/benefits	2.13 Other	2.2.3 Patient Communication	6 Medications					MD	Interview
2.8 Process depends	6.6 [Specialty Medication 8]	3.5 Insurance company	6.7 [Specialty Medication 7]	3.8 External pharmacy									Nurse	Focus group 1
2.8 Process depends	3.9 Patient/caregiver	3.10 Other	2.2.3 Patient Communication	4.2.1 Insurance status	2.3 Documentation procedures								Nurse	Focus group 1
2.8 Process depends	3.9 Patient/caregiver	6 Medications	5.1 Barriers/challenges	2.3 Documentation procedures	3.1 MD	3.10 Other	2.5 Teamwork	5.2 Facilitars/benefits					Nurse	Focus group 1
2.8 Process depends	2.4 Timing considerations	5.1 Barriers/challenges	7.1 Practice/Healthcare-specific opinions										Nurse	Focus group 1
2.8 Process depends	3.9 Patient/caregiver												Nurse	Focus group 1
2.8 Process depends	3.6 Drug representative												Nurse	Focus group 1
2.8 Process depends	2.4 Timing considerations	6 Medications	3.9 Patient/caregiver										MD	Interview
2.8 Process depends	6.2 [Specialty Medication 2]	2.11 Changes over time	2.6 Prior authorization/approval	2.3 Documentation procedures	4.1.2 Workflow/number of steps	5.1 Barriers/challenges							MD	Interview
2.8 Process depends	3.8 External pharmacy	3.4 Pharmacist	6 Medications	2.2.2 for communicat	2.5 Teamwork	3.9 Patient/caregiver							MD	Interview
2.8 Process depends	2.4 Timing considerations	3.9 Patient/caregiver	2.3 Documentation procedures										Nurse practitioner	Interview
2.8 Process depends	6.5 [Specialty Medication 12]	3.9 Patient/caregiver	6.4 [Specialty Medication 4]	6.1 [Specialty Medication 1]									Nurse practitioner	Interview
2.8 Process depends	3.4 Pharmacist	2.7 Appeals	2.3 Documentation procedures	3.5 Insurance company	4.2.5 Other								MD	Interview
2.8 Process depends	3.4 Pharmacist	2.2.3 Patient Communication	3.9 Patient/caregiver	6.2 [Specialty Medication 2]	6 Medications								MD	Interview
2.8 Process depends	2.2.3 Patient Communication	4.2.1 Insurance status	3.9 Patient/caregiver	6 Medications									Nurse	Interview
2.8 Process depends	6 Medications	5.1 Barriers/challenges											Nurse	Interview
2.8 Process depends	2.6 Prior authorization/approval	3.5 Insurance company	5.1 Barriers/challenges										Nurse	Focus group 2
2.8 Process depends	3.5 Insurance company												Nurse	Focus group 2
2.8 Process depends	4.2.1 Insurance status	5.1 Barriers/challenges	3.7 Pharmaceutical company	2.2.1 Internal	2.2.3 Patient Communication	3.9 Patient/caregiver	6 Medications						MD	Interview
2.8 Process depends	2.6 Prior authorization/approval	2.3 Documentation procedures	3.5 Insurance company	2.7 Appeals	5.2 Facilitars/benefits	2.5 Teamwork							MD	Interview
2.9 Workaround	4.1.1 Rules/policies/procedures	4.1.5 Point of contact	3.1 MD	2.3 Documentation procedures	3.8 External pharmacy	6.13 Other	4.1.4 Documentation/administrative steps	3.5 Insurance company	2.2.1 Internal	2.2.2 External	1.6 How learned the process		Nurse	Interview
2.9 Workaround	3.8 External pharmacy	4.1.1 Rules/policies/procedures											Nurse	Interview
2.9 Workaround	2.2.2 External	2.3 Documentation procedures	5.1 Barriers/challenges	3.9 Patient/caregiver	3.1 MD	4.1.4 Documentation/administrative steps	4.1.3 Communication/reliance on others						Nurse	Interview
2.9 Workaround	3.4 Pharmacist												MD	Interview
2.9 Workaround	3.8 External pharmacy	4.1.3 Communication/reliance on others	6 Medications	3.5 Insurance company	5.1 Barriers/challenges								Nurse	Focus group 2
2.9 Workaround	3.5 Insurance company	3.9 Patient/caregiver	3.8 External pharmacy	6 Medications	2.6 Prior authorization/approval	5.1 Barriers/challenges	4.1.5 Point of contact						Nurse	Focus group 2
2.9 Workaround	2.1 Decision on which med to prescribe	6 Medications	3.9 Patient/caregiver	5.1 Barriers/challenges	2.6 Prior authorization/approval								MD	Interview
3.1 MD	2.2.1 Internal	5.1 Barriers/challenges	2.2.3 Patient Communication	4.1.3 Communication/reliance on others	2.3 Documentation procedures	6 Medications	3.9 Patient/caregiver	3.2 Nurse					Nurse	Focus group 1
3.1 MD	2.2.3 Patient Communication	2.13 Other	3.9 Patient/caregiver										Nurse	Focus group 1
3.1 MD	5.1 Barriers/challenges	6.13 Other	3.6 Drug representative	4.1.3 Communication/reliance on others	3.8 External pharmacy	2.2.2 External	3.7 Pharmaceutical company	3.9 Patient/caregiver	4.2.2 Compliance	4.1.5 Point of contact			Nurse	Focus group 1
3.1 MD	6.13 Other	3.9 Patient/caregiver	4.2.2 Compliance	2.13 Other	2.2.3 Patient Communication	3.10 Other	5.1 Barriers/challenges	2.4 Timing considerations					Nurse	Focus group 1
3.1 MD	3.9 Patient/caregiver	2.1 Decision on which med to prescribe	6.13 Other	4.2.1 Insurance status	2.3 Documentation procedures	2.13 Other	3.10 Other	2.2.1 Internal	3.2 Nurse	4.1.2 Workflow/number of steps	4.1.4 Documentation/administrative steps		Nurse	Focus group 1
3.1 MD	2.8 Process depends	3.9 Patient/caregiver	6 Medications	5.1 Barriers/challenges	2.3 Documentation procedures	3.10 Other	2.5 Teamwork	5.2 Facilitars/benefits					Nurse	Focus group 1
3.1 MD	5.1 Barriers/challenges	2.2.2 External											Nurse	Focus group 1
3.1 MD	2.2.1 Internal	3.10 Other	5.2 Facilitars/benefits										Nurse	Focus group 1
3.1 MD	2.3 Documentation procedures	2.4 Timing considerations	5.1 Barriers/challenges										Nurse	Focus group 1
3.1 MD	2.2.3 Patient Communication	5.1 Barriers/challenges	4.2.4 Logistics	3.9 Patient/caregiver	6 Medications	2.3 Documentation procedures	3.10 Other						Nurse	Focus group 1
3.1 MD	2.13 Other	3.9 Patient/caregiver	2.3 Documentation procedures	4.1.2 Workflow/number of steps									Nurse	Focus group 1
3.1 MD	2.1 Decision on which med to prescribe	2.2.1 Internal	2.3 Documentation procedures	3.9 Patient/caregiver	2.2.3 Patient Communication								MD	Interview
3.1 MD	7.1 Practice/Healthcare-specific opinions	3.9 Patient/caregiver	3.5 Insurance company	5.2 Facilitars/benefits	3.4 Pharmacist								MD	Interview
3.1 MD	3.9 Patient/caregiver	3.2 Nurse	3.4 Pharmacist	2.2.3 Patient Communication	5.2 Facilitars/benefits	4.2.1 Insurance status							MD	Interview
3.1 MD	7.1 Practice/Healthcare-specific opinions	3.9 Patient/caregiver	2.11 Changes over time										MD	Interview
3.1 MD	5.1 Barriers/challenges	3.2 Nurse	4.1.4 Documentation/administrative steps	4.1.3 Communication/reliance on others	2.11 Changes over time								Nurse practitioner	Interview
3.1 MD	2.3 Documentation procedures	3.4 Pharmacist	3.9 Patient/caregiver	2.2.2 External	3.8 External pharmacy	4.1.4 Documentation/administrative steps	4.1.2 Workflow/number of steps						MD	Interview
3.1 MD	3.9 Patient/caregiver	2.2.1 Internal	2.4 Timing considerations	2.6 Prior authorization/approval	3.4 Pharmacist	6 Medications							Nurse practitioner	Interview
3.1 MD	6.13 Other	3.9 Patient/caregiver	5.1 Barriers/challenges	3.10 Other	2.3 Documentation procedures	4.1.4 Documentation/administrative steps	2.4 Timing considerations	4.1.2 Workflow/number of steps	2.6 Prior authorization/approval				Nurse	Interview
3.1 MD	2.1 Decision on which med to prescribe	3.9 Patient/caregiver											Nurse	Interview
3.1 MD	1.3.1 Inpatient	3.9 Patient/caregiver	6 Medications										Nurse	Interview
3.1 MD	4.2.4 Logistics	6.13 Other	3.9 Patient/caregiver	3.5 Insurance company	4.2.1 Insurance status	3.3 NP	2.4 Timing considerations	3.2 Nurse	2.3 Documentation procedures	4.1.2 Workflow/number of steps	5.1 Barriers/challenges		Nurse	Interview
3.1 MD	4.1.1 Rules/policies/procedures	4.1.5 Point of contact	2.3 Documentation procedures	3.8 External pharmacy	6.13 Other	4.1.4 Documentation/administrative steps	3.5 Insurance company	2.2.1 Internal	2.2.2 External	2.9 Workaround	1.6 How learned the process		Nurse	Interview
3.1 MD	2.2.2 External	2.3 Documentation procedures	5.1 Barriers/challenges	3.9 Patient/caregiver	2.9 Workaround	4.1.4 Documentation/administrative steps	4.1.3 Communication/reliance on others						Nurse	Interview
3.1 MD	2.1 Decision on which med to prescribe	2.2.3 Patient Communication	2.3 Documentation procedures	3.8 External pharmacy	3.7 Pharmaceutical company	2.6 Prior authorization/approval	2.2.2 External	4.1.3 Communication/reliance on others	4.1.4 Documentation/administrative steps	2.2.1 Internal	3.9 Patient/caregiver		Nurse	Interview
3.1 MD	2.13 Other	6 Medications	3.9 Patient/caregiver										Nurse	Interview
3.1 MD	3.4 Pharmacist	4.1.5 Point of contact	6.3 [Specialty Medication 3]	6.13 Other	6.2 [Specialty Medication 2]	6.5 [Specialty Medication 12]	6.1 [Specialty Medication 1]						Nurse	Interview
3.1 MD	4.1.5 Point of contact	5.2 Facilitars/benefits											Nurse	Interview
3.1 MD	2.2.1 Internal	2.3 Documentation procedures	3.4 Pharmacist	4.1.1 Rules/policies/procedures	4.1.2 Workflow/number of steps	4.1.4 Documentation/administrative steps	4.1.5 Point of contact	6.2 [Specialty Medication 2]	6.3 [Specialty Medication 3]	4.1.3 Communication/reliance on others	5.1 Barriers/challenges		Nurse	Interview
3.1 MD	5.2 Facilitars/benefits	3.4 Pharmacist	3.9 Patient/caregiver	2.3 Documentation procedures	2.7 Appeals								Nurse	Interview
3.1 MD	6.8 [Specialty Medication 5]	3.9 Patient/caregiver	2.2.1 Internal	2.6 Prior authorization/approval	5.2 Facilitars/benefits	2.11 Changes over time	2.1 Decision on which med to prescribe						Nurse	Focus group 2
3.1 MD	3.8 External pharmacy	2.7 Appeals	5.2 Facilitars/benefits	4.1.4 Documentation/administrative steps	2.11 Changes over time								Nurse	Focus group 2
3.1 MD	3.4 Pharmacist	3.8 External pharmacy	2.2.3 Patient Communication	6 Medications	5.2 Facilitars/benefits	4.1.5 Point of contact	3.9 Patient/caregiver	5.1 Barriers/challenges	5.1 Barriers/challenges				Nurse practitioner	Interview
3.1 MD	3.2 Nurse	3.6 Drug representative	4.2.1 Insurance status	5.1 Barriers/challenges									MD	Interview
3.1 MD	3.4 Pharmacist	2.6 Prior authorization/approval	2.7 Appeals	3.2 Nurse	5.2 Facilitars/benefits	2.13 Other	2.2.3 Patient Communication	6 Medications					MD	Interview
3.10 Other	3.9 Patient/caregiver	2.2.3 Patient Communication	2.6 Prior authorization/approval	6 Medications	2.5 Teamwork								Nurse	Focus group 1
3.10 Other	5.2 Facilitars/benefits	3.4 Pharmacist	6.6 [Specialty Medication 8]	4.1.5 Point of contact									Nurse	Focus group 1
3.10 Other	5.2 Facilitars/benefits	4.1.4 Documentation/administrative steps	2.4 Timing considerations	2.5 Teamwork									Nurse	Focus group 1
3.10 Other	6.13 Other	2.6 Prior authorization/approval	2.3 Documentation procedures	3.8 External pharmacy	6.7 [Specialty Medication 7]	3.9 Patient/caregiver	2.5 Teamwork						Nurse	Focus group 1
3.10 Other	6.13 Other	3.9 Patient/caregiver	4.2.2 Compliance	2.13 Other	2.2.3 Patient Communication	3.1 MD	5.1 Barriers/challenges	2.4 Timing considerations					Nurse	Focus group 1
3.10 Other	3.9 Patient/caregiver	2.6 Prior authorization/approval	3.5 Insurance company	2.2.2 External	2.4 Timing considerations	4.2.1 Insurance status	4.1.3 Communication/reliance on others						Nurse	Focus group 1
3.10 Other	3.8 External pharmacy	2.4 Timing considerations	3.9 Patient/caregiver	2.2.3 Patient Communication	4.2.1 Insurance status	4.2.2 Compliance							Nurse	Focus group 1
3.10 Other	6 Medications	2.10 Uncertainty	2.4 Timing considerations	2.2.1 Internal	4.1.1 Rules/policies/procedures								Nurse	Focus group 1
3.10 Other	6.7 [Specialty Medication 7]	3.8 External pharmacy	2.6 Prior authorization/approval	4.1.4 Documentation/administrative steps	2.5 Teamwork	4.1.3 Communication/reliance on others							Nurse	Focus group 1
3.10 Other	2.2.1 Internal												Nurse	Focus group 1
3.10 Other	2.8 Process depends	3.9 Patient/caregiver	2.2.3 Patient Communication	4.2.1 Insurance status	2.3 Documentation procedures								Nurse	Focus group 1
3.10 Other	2.5 Teamwork	5.2 Facilitars/benefits	4.1.4 Documentation/administrative steps	2.2.1 Internal									Nurse	Focus group 1
3.10 Other	3.9 Patient/caregiver	3.1 MD	2.1 Decision on which med to prescribe	6.13 Other	4.2.1 Insurance status	2.3 Documentation procedures	2.13 Other	2.2.1 Internal	3.2 Nurse	4.1.2 Workflow/number of steps	4.1.4 Documentation/administrative steps		Nurse	Focus group 1
3.10 Other	2.8 Process depends	3.9 Patient/caregiver	6 Medications	5.1 Barriers/challenges	2.3 Documentation procedures	3.1 MD	2.5 Teamwork	5.2 Facilitars/benefits					Nurse	Focus group 1
3.10 Other	3.4 Pharmacist	6.13 Other	2.6 Prior authorization/approval	3.2 Nurse	3.9 Patient/caregiver	3.8 External pharmacy	4.2.1 Insurance status	6.7 [Specialty Medication 7]	2.2.2 External	2.5 Teamwork			Nurse	Focus group 1
3.10 Other	2.2.1 Internal	3.1 MD	5.2 Facilitars/benefits										Nurse	Focus group 1
3.10 Other	2.2.3 Patient Communication	5.1 Barriers/challenges	4.2.4 Logistics	3.9 Patient/caregiver	3.1 MD	6 Medications	2.3 Documentation procedures						Nurse	Focus group 1
3.10 Other	2.2.1 Internal	3.5 Insurance company	6.6 [Specialty Medication 8]										Nurse	Focus group 1
3.10 Other	6.13 Other	3.9 Patient/caregiver	5.1 Barriers/challenges	2.3 Documentation procedures	3.1 MD	4.1.4 Documentation/administrative steps	2.4 Timing considerations	4.1.2 Workflow/number of steps	2.6 Prior authorization/approval				Nurse	Interview
3.10 Other	3.2 Nurse	4.1.3 Communication/reliance on others	2.2.2 External										MD	Interview
3.10 Other	3.2 Nurse	6 Medications											MD	Interview
3.10 Other	3.4 Pharmacist	6.4 [Specialty Medication 4]	3.9 Patient/caregiver	4.2.1 Insurance status	2.4 Timing considerations	5.2 Facilitars/benefits	2.5 Teamwork						Nurse	Interview
3.10 Other	6.4 [Specialty Medication 4]	4.1.2 Workflow/number of steps	5.1 Barriers/challenges	4.1.5 Point of contact	3.9 Patient/caregiver	2.2.2 External	3.4 Pharmacist	2.5 Teamwork	3.8 External pharmacy	5.2 Facilitars/benefits			Nurse	Interview
3.10 Other	3.9 Patient/caregiver	3.4 Pharmacist	4.2.1 Insurance status										MD	Interview
3.10 Other	2.12 Preferences	6 Medications											MD	Interview
3.10 Other	1.3.1 Inpatient	2.6 Prior authorization/approval	6.8 [Specialty Medication 5]	3.9 Patient/caregiver	4.1.3 Communication/reliance on others	2.4 Timing considerations	5.1 Barriers/challenges	2.10 Uncertainty					Nurse	Focus group 2
3.2 Nurse	2.2.1 Internal	3.1 MD	5.1 Barriers/challenges	2.2.3 Patient Communication	4.1.3 Communication/reliance on others	2.3 Documentation procedures	6 Medications	3.9 Patient/caregiver					Nurse	Focus group 1
3.2 Nurse	6.13 Other	2.6 Prior authorization/approval	2.3 Documentation procedures	2.2.2 External	3.9 Patient/caregiver	3.8 External pharmacy	3.5 Insurance company						Nurse	Focus group 1
3.2 Nurse	3.9 Patient/caregiver	3.1 MD	2.1 Decision on which med to prescribe	6.13 Other	4.2.1 Insurance status	2.3 Documentation procedures	2.13 Other	3.10 Other	2.2.1 Internal	4.1.2 Workflow/number of steps	4.1.4 Documentation/administrative steps		Nurse	Focus group 1
3.2 Nurse	3.4 Pharmacist	3.10 Other	6.13 Other	2.6 Prior authorization/approval	3.9 Patient/caregiver	3.8 External pharmacy	4.2.1 Insurance status	6.7 [Specialty Medication 7]	2.2.2 External	2.5 Teamwork			Nurse	Focus group 1
3.2 Nurse	5.1 Barriers/challenges	2.3 Documentation procedures	2.2.2 External	3.5 Insurance company	2.6 Prior authorization/approval	3.9 Patient/caregiver	4.1.3 Communication/reliance on others	4.1.2 Workflow/number of steps	2.11 Changes over time	3.8 External pharmacy	2.2.3 Patient Communication		MD	Interview
3.2 Nurse	5.2 Facilitars/benefits	2.5 Teamwork											MD	Interview
3.2 Nurse	3.9 Patient/caregiver	3.1 MD	3.4 Pharmacist	2.2.3 Patient Communication	5.2 Facilitars/benefits	4.2.1 Insurance status							MD	Interview
3.2 Nurse	2.2.1 Internal	4.2.1 Insurance status	2.7 Appeals	3.4 Pharmacist	5.2 Facilitars/benefits								MD	Interview
3.2 Nurse	2.11 Changes over time	3.9 Patient/caregiver	2.2.3 Patient Communication	3.4 Pharmacist	2.3 Documentation procedures	2.2.1 Internal	6 Medications						Nurse practitioner	Interview
3.2 Nurse	5.1 Barriers/challenges	4.1.4 Documentation/administrative steps	3.1 MD	4.1.3 Communication/reliance on others	2.11 Changes over time								Nurse practitioner	Interview
3.2 Nurse	5.1 Barriers/challenges	2.2.3 Patient Communication	3.4 Pharmacist	2.11 Changes over time	6 Medications	4.1.5 Point of contact	5.2 Facilitars/benefits						Nurse practitioner	Interview
3.2 Nurse	3.4 Pharmacist	4.2.1 Insurance status	5.1 Barriers/challenges	4.1.5 Point of contact	4.1.1 Rules/policies/procedures	2.1 Decision on which med to prescribe	3.9 Patient/caregiver						MD	Interview
3.2 Nurse	5.1 Barriers/challenges	2.2.2 External	3.5 Insurance company	3.9 Patient/caregiver	4.1.3 Communication/reliance on others	3.8 External pharmacy	2.2.3 Patient Communication						MD	Interview
3.2 Nurse	2.4 Timing considerations	5.1 Barriers/challenges	3.8 External pharmacy	4.1.3 Communication/reliance on others	4.1.1 Rules/policies/procedures	2.6 Prior authorization/approval	3.5 Insurance company	7.1 Practice/Healthcare-specific opinions	2.2.2 External				Nurse practitioner	Interview
3.2 Nurse	5.1 Barriers/challenges	2.11 Changes over time	3.8 External pharmacy	2.2.2 External	5.2 Facilitars/benefits	3.4 Pharmacist	4.1.3 Communication/reliance on others						Nurse practitioner	Interview
3.2 Nurse	2.4 Timing considerations	5.1 Barriers/challenges	6 Medications	1.4 Years of experience with LDD/LDN	2.3 Documentation procedures								Nurse practitioner	Interview
3.2 Nurse	6.13 Other	3.9 Patient/caregiver	4.2.1 Insurance status	3.4 Pharmacist	2.2.2 External	3.7 Pharmaceutical company	5.1 Barriers/challenges	2.11 Changes over time	5.2 Facilitars/benefits				Nurse practitioner	Interview
3.2 Nurse	5.1 Barriers/challenges	2.11 Changes over time	3.9 Patient/caregiver	2.4 Timing considerations	4.1.4 Documentation/administrative steps								MD	Interview
3.2 Nurse	5.1 Barriers/challenges	2.3 Documentation procedures	4.1.4 Documentation/administrative steps	2.11 Changes over time	3.9 Patient/caregiver								Nurse practitioner	Interview
3.2 Nurse													MD	Interview
3.2 Nurse	3.10 Other	4.1.3 Communication/reliance on others	2.2.2 External										MD	Interview
3.2 Nurse	5.1 Barriers/challenges	4.1.6 Other	2.5 Teamwork										Nurse practitioner	Interview
3.2 Nurse	5.1 Barriers/challenges	4.2.1 Insurance status	3.5 Insurance company	6.13 Other	3.4 Pharmacist	4.2.1 Insurance status	3.7 Pharmaceutical company	7.2 Economic/Other (See until codes appear)	6.2 [Specialty Medication 2]				Nurse	Interview
3.2 Nurse	4.2.4 Logistics	6.13 Other	3.9 Patient/caregiver	3.5 Insurance company	4.2.1 Insurance status	3.1 MD	3.3 NP	2.4 Timing considerations	2.3 Documentation procedures	4.1.2 Workflow/number of steps	5.1 Barriers/challenges		Nurse	Interview
3.2 Nurse	3.10 Other	6 Medications											MD	Interview
3.2 Nurse	2.3 Documentation procedures	2.7 Appeals	3.9 Patient/caregiver	2.2.3 Patient Communication	2.6 Prior authorization/approval	3.8 External pharmacy	2.11 Changes over time	6 Medications	3.5 Insurance company				MD	Interview
3.2 Nurse	2.7 Appeals	2.5 Teamwork											MD	Interview
3.2 Nurse	5.1 Barriers/challenges	3.9 Patient/caregiver											Nurse	Interview
3.2 Nurse	2.3 Documentation procedures	2.6 Prior authorization/approval	3.7 Pharmaceutical company	4.1.1 Rules/policies/procedures	4.1.4 Documentation/administrative steps								Nurse practitioner	Interview
3.2 Nurse	2.11 Changes over time	2.5 Teamwork	2.3 Documentation procedures	2.2.1 Internal	5.1 Barriers/challenges								Nurse practitioner	Interview
3.2 Nurse	2.3 Documentation procedures	5.1 Barriers/challenges	4.1.4 Documentation/administrative steps										Nurse practitioner	Interview
3.2 Nurse	6.13 Other	2.2.1 Internal	2.11 Changes over time	2.5 Teamwork									MD	Interview
3.2 Nurse	3.9 Patient/caregiver	6 Medications	5.1 Barriers/challenges	2.2.3 Patient Communication									Nurse	Focus group 2
3.2 Nurse	2.2.3 Patient Communication	3.4 Pharmacist	2.2.1 Internal	4.2.2 Compliance	5.1 Barriers/challenges	3.9 Patient/caregiver	6 Medications						MD	Interview
3.2 Nurse	2.4 Timing considerations	5.1 Barriers/challenges	2.2.3 Patient Communication	3.9 Patient/caregiver									Nurse practitioner	Interview
3.2 Nurse	3.1 MD	3.6 Drug representative	4.2.1 Insurance status	5.1 Barriers/challenges									MD	Interview
3.2 Nurse	3.9 Patient/caregiver	2.2.3 Patient Communication	3.4 Pharmacist	2.2.1 Internal	2.6 Prior authorization/approval	2.5 Teamwork	6 Medications						MD	Interview
3.2 Nurse	3.4 Pharmacist	2.6 Prior authorization/approval	2.7 Appeals	3.1 MD	5.2 Facilitars/benefits	2.13 Other	2.2.3 Patient Communication	6 Medications					MD	Interview
3.2 Nurse	3.9 Patient/caregiver	6 Medications	3.8 External pharmacy	2.6 Prior authorization/approval	2.2.2 External	2.4 Timing considerations	3.5 Insurance company	4.1.1 Rules/policies/procedures	2.5 Teamwork	4.1.3 Communication/reliance on others	4.1.4 Documentation/administrative steps		Nurse practitioner	Interview
3.3 NP	4.2.4 Logistics	6.13 Other	3.9 Patient/caregiver	3.5 Insurance company	4.2.1 Insurance status	3.1 MD	2.4 Timing considerations	3.2 Nurse	2.3 Documentation procedures	4.1.2 Workflow/number of steps	5.1 Barriers/challenges		Nurse	Interview
3.4 Pharmacist	2.6 Prior authorization/approval	2.2.2 External	3.5 Insurance company	4.1.3 Communication/reliance on others	5.1 Barriers/challenges								Nurse	Focus group 1
3.4 Pharmacist	5.2 Facilitars/benefits	3.10 Other	6.6 [Specialty Medication 8]	4.1.5 Point of contact									Nurse	Focus group 1
3.4 Pharmacist	6.7 [Specialty Medication 7]	4.2.1 Insurance status	5.1 Barriers/challenges	2.6 Prior authorization/approval	3.8 External pharmacy	2.2.2 External	3.5 Insurance company	4.1.3 Communication/reliance on others	3.9 Patient/caregiver				Nurse	Focus group 1
3.4 Pharmacist	3.9 Patient/caregiver	3.8 External pharmacy	6.7 [Specialty Medication 7]	2.2.3 Patient Communication	2.2.2 External								Nurse	Focus group 1
3.4 Pharmacist	6.13 Other	5.1 Barriers/challenges	4.1.3 Communication/reliance on others	3.9 Patient/caregiver	4.2.2 Compliance								Nurse	Focus group 1
3.4 Pharmacist	3.10 Other	6.13 Other	2.6 Prior authorization/approval	3.2 Nurse	3.9 Patient/caregiver	3.8 External pharmacy	4.2.1 Insurance status	6.7 [Specialty Medication 7]	2.2.2 External	2.5 Teamwork			Nurse	Focus group 1
3.4 Pharmacist	7.1 Practice/Healthcare-specific opinions	3.9 Patient/caregiver	3.1 MD	3.5 Insurance company	5.2 Facilitars/benefits								MD	Interview
3.4 Pharmacist	3.9 Patient/caregiver	2.2.1 Internal	6.13 Other	2.2.3 Patient Communication	5.2 Facilitars/benefits								MD	Interview
3.4 Pharmacist	3.9 Patient/caregiver	3.1 MD	3.2 Nurse	2.2.3 Patient Communication	5.2 Facilitars/benefits	4.2.1 Insurance status							MD	Interview
3.4 Pharmacist	2.2.3 Patient Communication	3.9 Patient/caregiver	5.2 Facilitars/benefits										Nurse practitioner	Interview
3.4 Pharmacist	2.2.1 Internal	4.2.1 Insurance status	2.7 Appeals	3.2 Nurse	5.2 Facilitars/benefits								MD	Interview
3.4 Pharmacist	6 Medications	3.9 Patient/caregiver	2.2.3 Patient Communication	4.2.2 Compliance	5.2 Facilitars/benefits								Nurse practitioner	Interview
3.4 Pharmacist	2.11 Changes over time	3.2 Nurse	3.9 Patient/caregiver	2.2.3 Patient Communication	2.3 Documentation procedures	2.2.1 Internal	6 Medications						Nurse practitioner	Interview
3.4 Pharmacist	3.8 External pharmacy	5.1 Barriers/challenges	3.9 Patient/caregiver										Nurse practitioner	Interview
3.4 Pharmacist	3.9 Patient/caregiver	2.4 Timing considerations	2.11 Changes over time	4.2.1 Insurance status	3.5 Insurance company	6.13 Other	5.2 Facilitars/benefits	2.1 Decision on which med to prescribe	4.1.1 Rules/policies/procedures				Nurse practitioner	Interview
3.4 Pharmacist	5.1 Barriers/challenges	3.2 Nurse	2.2.3 Patient Communication	2.11 Changes over time	6 Medications	4.1.5 Point of contact	5.2 Facilitars/benefits						Nurse practitioner	Interview
3.4 Pharmacist	2.3 Documentation procedures	2.2.1 Internal	5.2 Facilitars/benefits	2.11 Changes over time	4.1.2 Workflow/number of steps								MD	Interview
3.4 Pharmacist	3.2 Nurse	4.2.1 Insurance status	5.1 Barriers/challenges	4.1.5 Point of contact	4.1.1 Rules/policies/procedures	2.1 Decision on which med to prescribe	3.9 Patient/caregiver						MD	Interview
3.4 Pharmacist	2.3 Documentation procedures	3.9 Patient/caregiver	2.2.2 External	3.8 External pharmacy	4.1.4 Documentation/administrative steps	4.1.2 Workflow/number of steps	3.1 MD						MD	Interview
3.4 Pharmacist	3.9 Patient/caregiver	4.2.2 Compliance											Nurse practitioner	Interview
3.4 Pharmacist	3.9 Patient/caregiver	3.1 MD	2.2.1 Internal	2.4 Timing considerations	2.6 Prior authorization/approval	6 Medications							Nurse practitioner	Interview
3.4 Pharmacist	5.1 Barriers/challenges	2.11 Changes over time	3.8 External pharmacy	2.2.2 External	3.2 Nurse	5.2 Facilitars/benefits	4.1.3 Communication/reliance on others						Nurse practitioner	Interview
3.4 Pharmacist	6.13 Other	3.9 Patient/caregiver	4.2.1 Insurance status	2.2.2 External	3.7 Pharmaceutical company	5.1 Barriers/challenges	2.11 Changes over time	3.2 Nurse	5.2 Facilitars/benefits				Nurse practitioner	Interview
3.4 Pharmacist	2.2.3 Patient Communication												Nurse practitioner	Interview
3.4 Pharmacist	6.13 Other	2.12 Preferences	2.7 Appeals	4.1.1 Rules/policies/procedures									MD	Interview
3.4 Pharmacist													Nurse	Interview
3.4 Pharmacist	4.2.2 Compliance	3.9 Patient/caregiver	2.2.3 Patient Communication										Nurse practitioner	Interview
3.4 Pharmacist	3.8 External pharmacy	2.8 Process depends	6 Medications	2.2.2 for communicat	2.5 Teamwork	3.9 Patient/caregiver							MD	Interview
3.4 Pharmacist													Nurse practitioner	Interview
3.4 Pharmacist	2.4 Timing considerations	2.6 Prior authorization/approval	6.2 [Specialty Medication 2]	3.9 Patient/caregiver	4.2.1 Insurance status	2.1 Decision on which med to prescribe							MD	Interview
3.4 Pharmacist	6.2 [Specialty Medication 2]	4.2.1 Insurance status	5.2 Facilitars/benefits										MD	Interview
3.4 Pharmacist	5.1 Barriers/challenges	4.2.4 Logistics	4.2.2 Compliance	2.2.3 Patient Communication	3.9 Patient/caregiver								MD	Interview
3.4 Pharmacist	2.2.1 Internal	2.6 Prior authorization/approval	3.9 Patient/caregiver	6.13 Other	3.8 External pharmacy	2.2.3 Patient Communication	2.5 Teamwork	4.1.2 Workflow/number of steps	5.1 Barriers/challenges				Nurse	Interview
3.4 Pharmacist	5.2 Facilitars/benefits	2.3 Documentation procedures	2.3 Documentation procedures	4.2.1 Insurance status	3.9 Patient/caregiver	2.5 Teamwork							MD	Interview
3.4 Pharmacist	2.1 Decision on which med to prescribe	3.9 Patient/caregiver	6.1 [Specialty Medication 1]	3.8 External pharmacy	2.4 Timing considerations	3.6 Drug representative	5.2 Facilitars/benefits	2.2.1 Internal	4.2.2 Compliance				Nurse practitioner	Interview
3.4 Pharmacist	5.2 Facilitars/benefits												Nurse practitioner	Interview
3.4 Pharmacist	2.2.1 Internal	2.3 Documentation procedures	6 Medications										Nurse practitioner	Interview
3.4 Pharmacist	3.8 External pharmacy	2.2.2 External	2.5 Teamwork										Nurse	Interview
3.4 Pharmacist	5.1 Barriers/challenges	4.2.1 Insurance status	3.5 Insurance company	6.13 Other	4.2.1 Insurance status	3.7 Pharmaceutical company	7.2 Economic/Other (See until codes appear)	6.2 [Specialty Medication 2]	3.2 Nurse				Nurse	Interview
3.4 Pharmacist	2.7 Appeals	2.3 Documentation procedures	2.8 Process depends	3.5 Insurance company	4.2.5 Other								MD	Interview
3.4 Pharmacist	2.9 Workaround												MD	Interview
3.4 Pharmacist	2.2.1 Internal												Nurse	Interview
3.4 Pharmacist	2.2.3 Patient Communication	3.9 Patient/caregiver	6.2 [Specialty Medication 2]	6 Medications	2.8 Process depends								MD	Interview
3.4 Pharmacist	6.4 [Specialty Medication 4]	3.9 Patient/caregiver	4.2.1 Insurance status	2.4 Timing considerations	5.2 Facilitars/benefits	3.10 Other	2.5 Teamwork						Nurse	Interview
3.4 Pharmacist	6.13 Other												Nurse	Interview
3.4 Pharmacist	3.9 Patient/caregiver	2.2.3 Patient Communication	2.1 Decision on which med to prescribe	4.2.1 Insurance status	2.7 Appeals	2.6 Prior authorization/approval	2.11 Changes over time	2.2.1 Internal	5.1 Barriers/challenges	6 Medications			MD	Interview
3.4 Pharmacist	6.3 [Specialty Medication 3]	3.8 External pharmacy	3.6 Drug representative	5.1 Barriers/challenges	2.3 Documentation procedures	2.2.1 Internal	2.2.2 External	4.2.1 Insurance status					Nurse practitioner	Interview
3.4 Pharmacist	2.2.1 Internal	3.8 External pharmacy	2.5 Teamwork	2.3 Documentation procedures									MD	Interview
3.4 Pharmacist	6.4 [Specialty Medication 4]	4.1.2 Workflow/number of steps	5.1 Barriers/challenges	4.1.5 Point of contact	3.9 Patient/caregiver	2.2.2 External	2.5 Teamwork	3.10 Other	3.8 External pharmacy	5.2 Facilitars/benefits			Nurse	Interview
3.4 Pharmacist	6.1 [Specialty Medication 1]	3.8 External pharmacy	2.2.1 Internal	2.5 Teamwork									MD	Interview
3.4 Pharmacist	3.9 Patient/caregiver	6 Medications											MD	Interview
3.4 Pharmacist	3.9 Patient/caregiver	3.10 Other	4.2.1 Insurance status										MD	Interview
3.4 Pharmacist	2.2.1 Internal	6.4 [Specialty Medication 4]	4.1.3 Communication/reliance on others	3.8 External pharmacy									MD	Interview
3.4 Pharmacist	4.1.5 Point of contact	6.3 [Specialty Medication 3]	6.13 Other	6.2 [Specialty Medication 2]	6.5 [Specialty Medication 12]	6.1 [Specialty Medication 1]	3.1 MD						Nurse	Interview
3.4 Pharmacist	3.9 Patient/caregiver	6.3 [Specialty Medication 3]	4.2.1 Insurance status	3.8 External pharmacy									MD	Interview
3.4 Pharmacist	2.2.1 Internal												Nurse practitioner	Interview
3.4 Pharmacist	2.4 Timing considerations	2.11 Changes over time											Nurse practitioner	Interview
3.4 Pharmacist	5.2 Facilitars/benefits	2.2.3 Patient Communication											Nurse practitioner	Interview
3.4 Pharmacist	2.2.1 Internal	3.5 Insurance company	2.2.3 Patient Communication	3.9 Patient/caregiver	4.2.1 Insurance status	6.13 Other	2.3 Documentation procedures	2.1 Decision on which med to prescribe	6 Medications	2.4 Timing considerations	2.7 Appeals	2.6 Prior authorization/approval	MD	Interview
3.4 Pharmacist	2.2.3 Patient Communication	4.2.1 Insurance status	2.2.1 Internal	5.2 Facilitars/benefits	2.1 Decision on which med to prescribe	3.8 External pharmacy	3.9 Patient/caregiver	6 Medications					Nurse practitioner	Interview
3.4 Pharmacist	2.2.2 External	3.9 Patient/caregiver	2.3 Documentation procedures	2.4 Timing considerations	2.11 Changes over time								MD	Interview
3.4 Pharmacist	3.9 Patient/caregiver	4.2.1 Insurance status	2.6 Prior authorization/approval	2.2.3 Patient Communication	5.1 Barriers/challenges								MD	Interview
3.4 Pharmacist	2.2.1 Internal	2.3 Documentation procedures	3.1 MD	4.1.1 Rules/policies/procedures	4.1.2 Workflow/number of steps	4.1.4 Documentation/administrative steps	4.1.5 Point of contact	6.2 [Specialty Medication 2]	6.3 [Specialty Medication 3]	4.1.3 Communication/reliance on others	5.1 Barriers/challenges		Nurse	Interview
3.4 Pharmacist	2.1 Decision on which med to prescribe	2.3 Documentation procedures	2.5 Teamwork	6.4 [Specialty Medication 4]	4.1.2 Workflow/number of steps	2.11 Changes over time	5.2 Facilitars/benefits						MD	Interview
3.4 Pharmacist	2.7 Appeals	6.13 Other	2.4 Timing considerations	5.1 Barriers/challenges									Nurse	Interview
3.4 Pharmacist	5.2 Facilitars/benefits	3.9 Patient/caregiver	2.3 Documentation procedures	2.7 Appeals	3.1 MD								Nurse	Interview
3.4 Pharmacist	2.2.3 Patient Communication	2.1 Decision on which med to prescribe	6.13 Other	4.2.1 Insurance status	4.1.3 Communication/reliance on others	2.2.1 Internal	3.9 Patient/caregiver						Nurse practitioner	Interview
3.4 Pharmacist	2.2.3 Patient Communication	3.2 Nurse	2.2.1 Internal	4.2.2 Compliance	5.1 Barriers/challenges	3.9 Patient/caregiver	6 Medications						MD	Interview
3.4 Pharmacist	3.8 External pharmacy	2.2.3 Patient Communication	6 Medications	5.2 Facilitars/benefits	4.1.5 Point of contact	3.1 MD	3.9 Patient/caregiver	5.1 Barriers/challenges	5.1 Barriers/challenges				Nurse practitioner	Interview
3.4 Pharmacist	5.2 Facilitars/benefits	2.5 Teamwork											MD	Interview
3.4 Pharmacist	2.2.1 Internal	6 Medications	2.2.3 Patient Communication	5.2 Facilitars/benefits	4.2.1 Insurance status	3.8 External pharmacy	3.9 Patient/caregiver	3.7 Pharmaceutical company					Nurse practitioner	Interview
3.4 Pharmacist	2.4 Timing considerations	2.11 Changes over time	5.2 Facilitars/benefits	4.1.2 Workflow/number of steps									MD	Interview
3.4 Pharmacist	3.9 Patient/caregiver	6 Medications	3.5 Insurance company	5.2 Facilitars/benefits	2.2.3 Patient Communication	4.1.2 Workflow/number of steps	2.6 Prior authorization/approval	2.3 Documentation procedures	2.5 Teamwork				Nurse practitioner	Interview
3.4 Pharmacist	2.2.1 Internal	2.6 Prior authorization/approval	6.8 [Specialty Medication 5]	2.11 Changes over time	5.2 Facilitars/benefits	2.3 Documentation procedures	3.8 External pharmacy	2.2.2 External	1.6 How learned the process				Nurse practitioner	Interview
3.4 Pharmacist	3.2 Nurse	3.9 Patient/caregiver	2.2.3 Patient Communication	2.2.1 Internal	2.6 Prior authorization/approval	2.5 Teamwork	6 Medications						MD	Interview
3.4 Pharmacist	5.2 Facilitars/benefits	2.11 Changes over time	2.5 Teamwork	3.8 External pharmacy	6 Medications	3.9 Patient/caregiver							Nurse practitioner	Interview
3.4 Pharmacist	6.13 Other	3.6 Drug representative	3.9 Patient/caregiver	2.2.1 Internal	2.2.2 External								MD	Interview
3.4 Pharmacist	2.2.2 External	2.4 Timing considerations	5.1 Barriers/challenges	2.6 Prior authorization/approval	4.1.3 Communication/reliance on others	2.2.1 Internal	4.2.1 Insurance status	3.9 Patient/caregiver	5.2 Facilitars/benefits	3.8 External pharmacy	2.2.3 Patient Communication		Nurse practitioner	Interview
3.4 Pharmacist	2.6 Prior authorization/approval	2.7 Appeals	3.1 MD	3.2 Nurse	5.2 Facilitars/benefits	2.13 Other	2.2.3 Patient Communication	6 Medications					MD	Interview
3.4 Pharmacist	5.2 Facilitars/benefits	3.9 Patient/caregiver	2.2.3 Patient Communication										MD	Interview
3.5 Insurance company	2.6 Prior authorization/approval	3.4 Pharmacist	2.2.2 External	4.1.3 Communication/reliance on others	5.1 Barriers/challenges								Nurse	Focus group 1
3.5 Insurance company	6.7 [Specialty Medication 7]	2.6 Prior authorization/approval	2.3 Documentation procedures	4.2.1 Insurance status	2.4 Timing considerations	4.1.2 Workflow/number of steps	6 Medications	5.1 Barriers/challenges					Nurse	Focus group 1
3.5 Insurance company	6.7 [Specialty Medication 7]	4.2.1 Insurance status	5.1 Barriers/challenges	2.6 Prior authorization/approval	3.8 External pharmacy	3.4 Pharmacist	2.2.2 External	4.1.3 Communication/reliance on others	3.9 Patient/caregiver				Nurse	Focus group 1
3.5 Insurance company	3.10 Other	3.9 Patient/caregiver	2.6 Prior authorization/approval	2.2.2 External	2.4 Timing considerations	4.2.1 Insurance status	4.1.3 Communication/reliance on others						Nurse	Focus group 1
3.5 Insurance company	6.6 [Specialty Medication 8]	6.7 [Specialty Medication 7]	3.8 External pharmacy	2.8 Process depends									Nurse	Focus group 1
3.5 Insurance company	6.13 Other	3.2 Nurse	2.6 Prior authorization/approval	2.3 Documentation procedures	2.2.2 External	3.9 Patient/caregiver	3.8 External pharmacy						Nurse	Focus group 1
3.5 Insurance company	5.1 Barriers/challenges	2.2.2 External											Nurse	Focus group 1
3.5 Insurance company	2.6 Prior authorization/approval	2.2.2 External	6 Medications	5.1 Barriers/challenges	2.4 Timing considerations								Nurse	Focus group 1
3.5 Insurance company	3.10 Other	2.2.1 Internal	6.6 [Specialty Medication 8]										Nurse	Focus group 1
3.5 Insurance company	5.1 Barriers/challenges	2.3 Documentation procedures	3.2 Nurse	2.2.2 External	2.6 Prior authorization/approval	3.9 Patient/caregiver	4.1.3 Communication/reliance on others	4.1.2 Workflow/number of steps	2.11 Changes over time	3.8 External pharmacy	2.2.3 Patient Communication		MD	Interview
3.5 Insurance company	7.1 Practice/Healthcare-specific opinions	3.9 Patient/caregiver	3.1 MD	5.2 Facilitars/benefits	3.4 Pharmacist								MD	Interview
3.5 Insurance company	3.9 Patient/caregiver	4.2.1 Insurance status	5.1 Barriers/challenges	6.13 Other	2.1 Decision on which med to prescribe	4.1.1 Rules/policies/procedures							Nurse practitioner	Interview
3.5 Insurance company	3.9 Patient/caregiver	2.4 Timing considerations	2.11 Changes over time	4.2.1 Insurance status	6.13 Other	3.4 Pharmacist	5.2 Facilitars/benefits	2.1 Decision on which med to prescribe	4.1.1 Rules/policies/procedures				Nurse practitioner	Interview
3.5 Insurance company	5.1 Barriers/challenges	3.2 Nurse	2.2.2 External	3.9 Patient/caregiver	4.1.3 Communication/reliance on others	3.8 External pharmacy	2.2.3 Patient Communication						MD	Interview
3.5 Insurance company	3.2 Nurse	2.4 Timing considerations	5.1 Barriers/challenges	3.8 External pharmacy	4.1.3 Communication/reliance on others	4.1.1 Rules/policies/procedures	2.6 Prior authorization/approval	7.1 Practice/Healthcare-specific opinions	2.2.2 External				Nurse practitioner	Interview
3.5 Insurance company	6.13 Other	2.4 Timing considerations	4.1.1 Rules/policies/procedures	2.6 Prior authorization/approval	4.2.1 Insurance status	1.3.1 Inpatient	5.1 Barriers/challenges	3.9 Patient/caregiver					Nurse	Interview
3.5 Insurance company	2.4 Timing considerations	2.6 Prior authorization/approval	2.7 Appeals	3.8 External pharmacy	6 Medications	4.1.1 Rules/policies/procedures							Nurse	Interview
3.5 Insurance company	5.1 Barriers/challenges	4.2.1 Insurance status	6.13 Other	3.4 Pharmacist	4.2.1 Insurance status	3.7 Pharmaceutical company	7.2 Economic/Other (See until codes appear)	6.2 [Specialty Medication 2]	3.2 Nurse				Nurse	Interview
3.5 Insurance company	2.4 Timing considerations	1.6 How learned the process	2.7 Appeals										Nurse	Interview
3.5 Insurance company	4.2.4 Logistics	6.13 Other	3.9 Patient/caregiver	4.2.1 Insurance status	3.1 MD	3.3 NP	2.4 Timing considerations	3.2 Nurse	2.3 Documentation procedures	4.1.2 Workflow/number of steps	5.1 Barriers/challenges		Nurse	Interview
3.5 Insurance company	4.1.1 Rules/policies/procedures	4.1.5 Point of contact	3.1 MD	2.3 Documentation procedures	3.8 External pharmacy	6.13 Other	4.1.4 Documentation/administrative steps	2.2.1 Internal	2.2.2 External	2.9 Workaround	1.6 How learned the process		Nurse	Interview
3.5 Insurance company	3.4 Pharmacist	2.7 Appeals	2.3 Documentation procedures	2.8 Process depends	4.2.5 Other								MD	Interview
3.5 Insurance company	2.3 Documentation procedures	2.7 Appeals	3.2 Nurse	3.9 Patient/caregiver	2.2.3 Patient Communication	2.6 Prior authorization/approval	3.8 External pharmacy	2.11 Changes over time	6 Medications				MD	Interview
3.5 Insurance company	2.7 Appeals	2.4 Timing considerations	4.1.4 Documentation/administrative steps										MD	Interview
3.5 Insurance company	3.4 Pharmacist	2.2.1 Internal	2.2.3 Patient Communication	3.9 Patient/caregiver	4.2.1 Insurance status	6.13 Other	2.3 Documentation procedures	2.1 Decision on which med to prescribe	6 Medications	2.4 Timing considerations	2.7 Appeals	2.6 Prior authorization/approval	MD	Interview
3.5 Insurance company	6 Medications	3.9 Patient/caregiver	2.2.2 External	6.8 [Specialty Medication 5]	3.8 External pharmacy	4.1.3 Communication/reliance on others	5.1 Barriers/challenges						Nurse	Focus group 2
3.5 Insurance company	2.6 Prior authorization/approval	5.1 Barriers/challenges	2.8 Process depends										Nurse	Focus group 2
3.5 Insurance company	4.1.3 Communication/reliance on others												Nurse	Focus group 2
3.5 Insurance company	6 Medications	3.9 Patient/caregiver	3.8 External pharmacy	4.1.6 Other									Nurse	Focus group 2
3.5 Insurance company	2.8 Process depends												Nurse	Focus group 2
3.5 Insurance company	3.8 External pharmacy	4.1.3 Communication/reliance on others	6 Medications	5.1 Barriers/challenges	2.9 Workaround								Nurse	Focus group 2
3.5 Insurance company	5.1 Barriers/challenges	4.1.3 Communication/reliance on others											Nurse	Focus group 2
3.5 Insurance company	5.1 Barriers/challenges	4.1.5 Point of contact											Nurse	Focus group 2
3.5 Insurance company	6.8 [Specialty Medication 5]	4.2.1 Insurance status	3.9 Patient/caregiver	5.1 Barriers/challenges	2.7 Appeals	4.1.3 Communication/reliance on others	3.8 External pharmacy	4.1.2 Workflow/number of steps	2.10 Uncertainty	2.6 Prior authorization/approval			Nurse	Focus group 2
3.5 Insurance company	4.1.3 Communication/reliance on others	4.1.4 Documentation/administrative steps	5.1 Barriers/challenges	2.6 Prior authorization/approval									Nurse	Focus group 2
3.5 Insurance company	5.1 Barriers/challenges	3.9 Patient/caregiver	4.1.4 Documentation/administrative steps	2.7 Appeals	2.3 Documentation procedures								Nurse	Focus group 2
3.5 Insurance company	3.7 Pharmaceutical company	3.8 External pharmacy	4.1.5 Point of contact	4.1.2 Workflow/number of steps	6.8 [Specialty Medication 5]	6.9 [Specialty Medication 9]	6.10 [Specialty Medication 6]	6.11 [Specialty Medication 10]	6.12 [Specialty Medication 11]	5.1 Barriers/challenges			Nurse	Focus group 2
3.5 Insurance company	2.6 Prior authorization/approval	6 Medications	5.2 Facilitars/benefits	3.9 Patient/caregiver	3.8 External pharmacy	2.4 Timing considerations	2.11 Changes over time	4.1.4 Documentation/administrative steps					Nurse	Focus group 2
3.5 Insurance company	4.1.3 Communication/reliance on others	2.6 Prior authorization/approval	5.1 Barriers/challenges										Nurse	Focus group 2
3.5 Insurance company	3.9 Patient/caregiver	3.8 External pharmacy	6 Medications	2.6 Prior authorization/approval	2.9 Workaround	5.1 Barriers/challenges	4.1.5 Point of contact						Nurse	Focus group 2
3.5 Insurance company	3.8 External pharmacy	3.9 Patient/caregiver	5.2 Facilitars/benefits										Nurse	Focus group 2
3.5 Insurance company	4.2.1 Insurance status												Nurse	Focus group 2
3.5 Insurance company	3.9 Patient/caregiver	2.4 Timing considerations	6 Medications	6.13 Other	4.2.1 Insurance status	3.8 External pharmacy	5.1 Barriers/challenges						Nurse practitioner	Interview
3.5 Insurance company	5.1 Barriers/challenges	4.2.1 Insurance status	6.13 Other	3.8 External pharmacy	6.8 [Specialty Medication 5]	3.9 Patient/caregiver	6.10 [Specialty Medication 6]	4.2.4 Logistics	2.1 Decision on which med to prescribe				Nurse practitioner	Interview
3.5 Insurance company	3.9 Patient/caregiver	6 Medications	5.2 Facilitars/benefits	2.2.3 Patient Communication	4.1.2 Workflow/number of steps	2.6 Prior authorization/approval	3.4 Pharmacist	2.3 Documentation procedures	2.5 Teamwork				Nurse practitioner	Interview
3.5 Insurance company	2.6 Prior authorization/approval	2.3 Documentation procedures	2.7 Appeals	5.2 Facilitars/benefits	2.8 Process depends	2.5 Teamwork							MD	Interview
3.5 Insurance company	3.2 Nurse	3.9 Patient/caregiver	6 Medications	3.8 External pharmacy	2.6 Prior authorization/approval	2.2.2 External	2.4 Timing considerations	4.1.1 Rules/policies/procedures	2.5 Teamwork	4.1.3 Communication/reliance on others	4.1.4 Documentation/administrative steps		Nurse practitioner	Interview
3.6 Drug representative	5.1 Barriers/challenges	6.13 Other	4.1.3 Communication/reliance on others	3.8 External pharmacy	2.2.2 External	3.7 Pharmaceutical company	3.9 Patient/caregiver	4.2.2 Compliance	3.1 MD	4.1.5 Point of contact			Nurse	Focus group 1
3.6 Drug representative	2.8 Process depends												Nurse	Focus group 1
3.6 Drug representative	2.1 Decision on which med to prescribe	3.9 Patient/caregiver	6.1 [Specialty Medication 1]	3.8 External pharmacy	2.4 Timing considerations	3.4 Pharmacist	5.2 Facilitars/benefits	2.2.1 Internal	4.2.2 Compliance				Nurse practitioner	Interview
3.6 Drug representative	6.3 [Specialty Medication 3]	3.8 External pharmacy	3.4 Pharmacist	5.1 Barriers/challenges	2.3 Documentation procedures	2.2.1 Internal	2.2.2 External	4.2.1 Insurance status					Nurse practitioner	Interview
3.6 Drug representative	4.2.1 Insurance status	6.13 Other											Nurse practitioner	Interview
3.6 Drug representative	4.2.1 Insurance status	3.9 Patient/caregiver	5.1 Barriers/challenges	4.2.2 Compliance									Nurse practitioner	Interview
3.6 Drug representative	3.1 MD	3.2 Nurse	4.2.1 Insurance status	5.1 Barriers/challenges									MD	Interview
3.6 Drug representative	6.13 Other	3.9 Patient/caregiver	3.4 Pharmacist	2.2.1 Internal	2.2.2 External								MD	Interview
3.7 Pharmaceutical company	5.1 Barriers/challenges	6.13 Other	3.6 Drug representative	4.1.3 Communication/reliance on others	3.8 External pharmacy	2.2.2 External	3.9 Patient/caregiver	4.2.2 Compliance	3.1 MD	4.1.5 Point of contact			Nurse	Focus group 1
3.7 Pharmaceutical company	6.13 Other	3.9 Patient/caregiver	4.2.1 Insurance status	3.4 Pharmacist	2.2.2 External	5.1 Barriers/challenges	2.11 Changes over time	3.2 Nurse	5.2 Facilitars/benefits				Nurse practitioner	Interview
3.7 Pharmaceutical company	5.1 Barriers/challenges	4.2.1 Insurance status	3.5 Insurance company	6.13 Other	3.4 Pharmacist	4.2.1 Insurance status	7.2 Economic/Other (See until codes appear)	6.2 [Specialty Medication 2]	3.2 Nurse				Nurse	Interview
3.7 Pharmaceutical company	2.3 Documentation procedures	2.6 Prior authorization/approval	3.2 Nurse	4.1.1 Rules/policies/procedures	4.1.4 Documentation/administrative steps								Nurse practitioner	Interview
3.7 Pharmaceutical company	3.1 MD	2.1 Decision on which med to prescribe	2.2.3 Patient Communication	2.3 Documentation procedures	3.8 External pharmacy	2.6 Prior authorization/approval	2.2.2 External	4.1.3 Communication/reliance on others	4.1.4 Documentation/administrative steps	2.2.1 Internal	3.9 Patient/caregiver		Nurse	Interview
3.7 Pharmaceutical company													Nurse	Interview
3.7 Pharmaceutical company	6.13 Other	3.9 Patient/caregiver	1.5 Number of pt monthly with specialty meds	2.2.2 External	4.1.2 Workflow/number of steps	2.11 Changes over time	5.1 Barriers/challenges	1.4 Years of experience with LDD/LDN					Nurse	Interview
3.7 Pharmaceutical company	4.2.1 Insurance status	3.9 Patient/caregiver	5.1 Barriers/challenges	6.4 [Specialty Medication 4]	1.4 Years of experience with LDD/LDN								Nurse	Interview
3.7 Pharmaceutical company	3.8 External pharmacy	3.5 Insurance company	4.1.5 Point of contact	4.1.2 Workflow/number of steps	6.8 [Specialty Medication 5]	6.9 [Specialty Medication 9]	6.10 [Specialty Medication 6]	6.11 [Specialty Medication 10]	6.12 [Specialty Medication 11]	5.1 Barriers/challenges			Nurse	Focus group 2
3.7 Pharmaceutical company	4.2.1 Insurance status	5.1 Barriers/challenges	2.2.1 Internal	2.2.3 Patient Communication	3.9 Patient/caregiver	6 Medications	2.8 Process depends						MD	Interview
3.7 Pharmaceutical company	5.1 Barriers/challenges	6.13 Other	6.10 [Specialty Medication 6]	2.2.2 External	3.9 Patient/caregiver								Nurse practitioner	Interview
3.7 Pharmaceutical company	6 Medications	3.9 Patient/caregiver	5.1 Barriers/challenges	2.4 Timing considerations	2.12 Preferences	4.2.5 Other							MD	Interview
3.7 Pharmaceutical company	2.2.1 Internal	3.4 Pharmacist	6 Medications	2.2.3 Patient Communication	5.2 Facilitars/benefits	4.2.1 Insurance status	3.8 External pharmacy	3.9 Patient/caregiver					Nurse practitioner	Interview
3.7 Pharmaceutical company	2.4 Timing considerations	6.13 Other	4.1.1 Rules/policies/procedures	3.9 Patient/caregiver	5.1 Barriers/challenges								MD	Interview
3.8 External pharmacy	2.2.2 External												Nurse	Focus group 1
3.8 External pharmacy	3.10 Other	6.13 Other	2.6 Prior authorization/approval	2.3 Documentation procedures	6.7 [Specialty Medication 7]	3.9 Patient/caregiver	2.5 Teamwork						Nurse	Focus group 1
3.8 External pharmacy	5.1 Barriers/challenges	6.13 Other	3.6 Drug representative	4.1.3 Communication/reliance on others	2.2.2 External	3.7 Pharmaceutical company	3.9 Patient/caregiver	4.2.2 Compliance	3.1 MD	4.1.5 Point of contact			Nurse	Focus group 1
3.8 External pharmacy	6.7 [Specialty Medication 7]	4.2.1 Insurance status	5.1 Barriers/challenges	2.6 Prior authorization/approval	3.4 Pharmacist	2.2.2 External	3.5 Insurance company	4.1.3 Communication/reliance on others	3.9 Patient/caregiver				Nurse	Focus group 1
3.8 External pharmacy	2.4 Timing considerations	3.9 Patient/caregiver	2.2.3 Patient Communication	4.2.1 Insurance status	4.2.2 Compliance	3.10 Other							Nurse	Focus group 1
3.8 External pharmacy	6.6 [Specialty Medication 8]	3.5 Insurance company	6.7 [Specialty Medication 7]	2.8 Process depends									Nurse	Focus group 1
3.8 External pharmacy	5.2 Facilitars/benefits												Nurse	Focus group 1
3.8 External pharmacy	3.9 Patient/caregiver	6.7 [Specialty Medication 7]	2.2.3 Patient Communication	2.2.2 External	3.4 Pharmacist								Nurse	Focus group 1
3.8 External pharmacy	6.7 [Specialty Medication 7]	3.10 Other	2.6 Prior authorization/approval	4.1.4 Documentation/administrative steps	2.5 Teamwork	4.1.3 Communication/reliance on others							Nurse	Focus group 1
3.8 External pharmacy	6.13 Other	3.2 Nurse	2.6 Prior authorization/approval	2.3 Documentation procedures	2.2.2 External	3.9 Patient/caregiver	3.5 Insurance company						Nurse	Focus group 1
3.8 External pharmacy	4.1.4 Documentation/administrative steps	3.9 Patient/caregiver	4.1.2 Workflow/number of steps										Nurse	Focus group 1
3.8 External pharmacy	6 Medications	2.5 Teamwork											Nurse	Focus group 1
3.8 External pharmacy	2.2.2 External	3.9 Patient/caregiver	6 Medications	4.1.2 Workflow/number of steps									Nurse	Focus group 1
3.8 External pharmacy	4.1.4 Documentation/administrative steps	3.9 Patient/caregiver	4.1.2 Workflow/number of steps										Nurse	Focus group 1
3.8 External pharmacy	6 Medications	2.5 Teamwork											Nurse	Focus group 1
3.8 External pharmacy	3.4 Pharmacist	3.10 Other	6.13 Other	2.6 Prior authorization/approval	3.2 Nurse	3.9 Patient/caregiver	4.2.1 Insurance status	6.7 [Specialty Medication 7]	2.2.2 External	2.5 Teamwork			Nurse	Focus group 1
3.8 External pharmacy	5.1 Barriers/challenges	2.3 Documentation procedures	3.2 Nurse	2.2.2 External	3.5 Insurance company	2.6 Prior authorization/approval	3.9 Patient/caregiver	4.1.3 Communication/reliance on others	4.1.2 Workflow/number of steps	2.11 Changes over time	2.2.3 Patient Communication		MD	Interview
3.8 External pharmacy	3.4 Pharmacist	5.1 Barriers/challenges	3.9 Patient/caregiver										Nurse practitioner	Interview
3.8 External pharmacy	2.4 Timing considerations	6 Medications	5.2 Facilitars/benefits										Nurse practitioner	Interview
3.8 External pharmacy	5.1 Barriers/challenges	3.2 Nurse	2.2.2 External	3.5 Insurance company	3.9 Patient/caregiver	4.1.3 Communication/reliance on others	2.2.3 Patient Communication						MD	Interview
3.8 External pharmacy	2.3 Documentation procedures	3.4 Pharmacist	3.9 Patient/caregiver	2.2.2 External	4.1.4 Documentation/administrative steps	4.1.2 Workflow/number of steps	3.1 MD						MD	Interview
3.8 External pharmacy	7.1 Practice/Healthcare-specific opinions												MD	Interview
3.8 External pharmacy	3.2 Nurse	2.4 Timing considerations	5.1 Barriers/challenges	4.1.3 Communication/reliance on others	4.1.1 Rules/policies/procedures	2.6 Prior authorization/approval	3.5 Insurance company	7.1 Practice/Healthcare-specific opinions	2.2.2 External				Nurse practitioner	Interview
3.8 External pharmacy	5.1 Barriers/challenges	2.11 Changes over time	2.2.2 External	3.2 Nurse	5.2 Facilitars/benefits	3.4 Pharmacist	4.1.3 Communication/reliance on others						Nurse practitioner	Interview
3.8 External pharmacy	6.13 Other	6.2 [Specialty Medication 2]	6.3 [Specialty Medication 3]	6.5 [Specialty Medication 12]	6.1 [Specialty Medication 1]								Nurse	Interview
3.8 External pharmacy	3.4 Pharmacist	2.8 Process depends	6 Medications	2.2.2 for communicat	2.5 Teamwork	3.9 Patient/caregiver							MD	Interview
3.8 External pharmacy	2.2.1 Internal	3.4 Pharmacist	2.6 Prior authorization/approval	3.9 Patient/caregiver	6.13 Other	2.2.3 Patient Communication	2.5 Teamwork	4.1.2 Workflow/number of steps	5.1 Barriers/challenges				Nurse	Interview
3.8 External pharmacy	2.1 Decision on which med to prescribe	3.9 Patient/caregiver	6.1 [Specialty Medication 1]	2.4 Timing considerations	3.6 Drug representative	3.4 Pharmacist	5.2 Facilitars/benefits	2.2.1 Internal	4.2.2 Compliance				Nurse practitioner	Interview
3.8 External pharmacy	2.4 Timing considerations	2.6 Prior authorization/approval	2.7 Appeals	3.5 Insurance company	6 Medications	4.1.1 Rules/policies/procedures							Nurse	Interview
3.8 External pharmacy	2.2.2 External	2.5 Teamwork	3.4 Pharmacist										Nurse	Interview
3.8 External pharmacy	4.1.1 Rules/policies/procedures	4.1.5 Point of contact	3.1 MD	2.3 Documentation procedures	6.13 Other	4.1.4 Documentation/administrative steps	3.5 Insurance company	2.2.1 Internal	2.2.2 External	2.9 Workaround	1.6 How learned the process		Nurse	Interview
3.8 External pharmacy	4.1.1 Rules/policies/procedures	2.9 Workaround											Nurse	Interview
3.8 External pharmacy	2.3 Documentation procedures	2.7 Appeals	3.2 Nurse	3.9 Patient/caregiver	2.2.3 Patient Communication	2.6 Prior authorization/approval	2.11 Changes over time	6 Medications	3.5 Insurance company				MD	Interview
3.8 External pharmacy	6.3 [Specialty Medication 3]	3.4 Pharmacist	3.6 Drug representative	5.1 Barriers/challenges	2.3 Documentation procedures	2.2.1 Internal	2.2.2 External	4.2.1 Insurance status					Nurse practitioner	Interview
3.8 External pharmacy	2.6 Prior authorization/approval	2.3 Documentation procedures	4.1.1 Rules/policies/procedures	4.2.1 Insurance status	5.2 Facilitars/benefits	5.1 Barriers/challenges	3.9 Patient/caregiver	6 Medications					Nurse	Interview
3.8 External pharmacy	2.2.1 Internal	3.4 Pharmacist	2.5 Teamwork	2.3 Documentation procedures									MD	Interview
3.8 External pharmacy	3.1 MD	2.1 Decision on which med to prescribe	2.2.3 Patient Communication	2.3 Documentation procedures	3.7 Pharmaceutical company	2.6 Prior authorization/approval	2.2.2 External	4.1.3 Communication/reliance on others	4.1.4 Documentation/administrative steps	2.2.1 Internal	3.9 Patient/caregiver		Nurse	Interview
3.8 External pharmacy	6.4 [Specialty Medication 4]	4.1.2 Workflow/number of steps	5.1 Barriers/challenges	4.1.5 Point of contact	3.9 Patient/caregiver	2.2.2 External	3.4 Pharmacist	2.5 Teamwork	3.10 Other	5.2 Facilitars/benefits			Nurse	Interview
3.8 External pharmacy	3.4 Pharmacist	6.1 [Specialty Medication 1]	2.2.1 Internal	2.5 Teamwork									MD	Interview
3.8 External pharmacy	3.4 Pharmacist	2.2.1 Internal	6.4 [Specialty Medication 4]	4.1.3 Communication/reliance on others									MD	Interview
3.8 External pharmacy	3.9 Patient/caregiver	6.3 [Specialty Medication 3]	3.4 Pharmacist	4.2.1 Insurance status									MD	Interview
3.8 External pharmacy	3.4 Pharmacist	2.2.3 Patient Communication	4.2.1 Insurance status	2.2.1 Internal	5.2 Facilitars/benefits	2.1 Decision on which med to prescribe	3.9 Patient/caregiver	6 Medications					Nurse practitioner	Interview
3.8 External pharmacy	6.13 Other	3.9 Patient/caregiver	5.1 Barriers/challenges	4.2.4 Logistics	4.1.1 Rules/policies/procedures								Nurse	Interview
3.8 External pharmacy	5.1 Barriers/challenges	4.1.1 Rules/policies/procedures	4.2.5 Other	2.13 Other									Nurse	Interview
3.8 External pharmacy	6 Medications	3.9 Patient/caregiver	2.2.2 External	6.8 [Specialty Medication 5]	4.1.3 Communication/reliance on others	5.1 Barriers/challenges	3.5 Insurance company						Nurse	Focus group 2
3.8 External pharmacy	6 Medications	3.9 Patient/caregiver	3.5 Insurance company	4.1.6 Other									Nurse	Focus group 2
3.8 External pharmacy	4.1.3 Communication/reliance on others	6 Medications	3.5 Insurance company	5.1 Barriers/challenges	2.9 Workaround								Nurse	Focus group 2
3.8 External pharmacy	2.1 Decision on which med to prescribe	2.2.1 Internal	2.6 Prior authorization/approval	6 Medications									Nurse	Focus group 2
3.8 External pharmacy	6.8 [Specialty Medication 5]	4.2.1 Insurance status	3.9 Patient/caregiver	5.1 Barriers/challenges	2.7 Appeals	3.5 Insurance company	4.1.3 Communication/reliance on others	4.1.2 Workflow/number of steps	2.10 Uncertainty	2.6 Prior authorization/approval			Nurse	Focus group 2
3.8 External pharmacy	3.7 Pharmaceutical company	3.5 Insurance company	4.1.5 Point of contact	4.1.2 Workflow/number of steps	6.8 [Specialty Medication 5]	6.9 [Specialty Medication 9]	6.10 [Specialty Medication 6]	6.11 [Specialty Medication 10]	6.12 [Specialty Medication 11]	5.1 Barriers/challenges			Nurse	Focus group 2
3.8 External pharmacy	6 Medications	2.4 Timing considerations	3.9 Patient/caregiver	2.2.2 External									Nurse	Focus group 2
3.8 External pharmacy	2.6 Prior authorization/approval	6 Medications	5.2 Facilitars/benefits	3.5 Insurance company	3.9 Patient/caregiver	2.4 Timing considerations	2.11 Changes over time	4.1.4 Documentation/administrative steps					Nurse	Focus group 2
3.8 External pharmacy	2.7 Appeals	3.1 MD	5.2 Facilitars/benefits	4.1.4 Documentation/administrative steps	2.11 Changes over time								Nurse	Focus group 2
3.8 External pharmacy	3.5 Insurance company	3.9 Patient/caregiver	6 Medications	2.6 Prior authorization/approval	2.9 Workaround	5.1 Barriers/challenges	4.1.5 Point of contact						Nurse	Focus group 2
3.8 External pharmacy	3.9 Patient/caregiver	3.5 Insurance company	5.2 Facilitars/benefits										Nurse	Focus group 2
3.8 External pharmacy	2.4 Timing considerations	2.2.3 Patient Communication	3.9 Patient/caregiver	5.1 Barriers/challenges	2.2.2 External	2.6 Prior authorization/approval	4.1.3 Communication/reliance on others	4.2.2 Compliance					Nurse practitioner	Interview
3.8 External pharmacy	3.9 Patient/caregiver	2.4 Timing considerations	6 Medications	6.13 Other	4.2.1 Insurance status	3.5 Insurance company	5.1 Barriers/challenges						Nurse practitioner	Interview
3.8 External pharmacy	3.4 Pharmacist	2.2.3 Patient Communication	6 Medications	5.2 Facilitars/benefits	4.1.5 Point of contact	3.1 MD	3.9 Patient/caregiver	5.1 Barriers/challenges	5.1 Barriers/challenges				Nurse practitioner	Interview
3.8 External pharmacy	2.2.1 Internal	3.4 Pharmacist	6 Medications	2.2.3 Patient Communication	5.2 Facilitars/benefits	4.2.1 Insurance status	3.9 Patient/caregiver	3.7 Pharmaceutical company					Nurse practitioner	Interview
3.8 External pharmacy	5.1 Barriers/challenges	4.2.1 Insurance status	6.13 Other	6.8 [Specialty Medication 5]	3.9 Patient/caregiver	6.10 [Specialty Medication 6]	3.5 Insurance company	4.2.4 Logistics	2.1 Decision on which med to prescribe				Nurse practitioner	Interview
3.8 External pharmacy	2.4 Timing considerations	2.11 Changes over time	2.2.2 External	5.1 Barriers/challenges									MD	Interview
3.8 External pharmacy	6.13 Other	4.2.1 Insurance status	4.1.6 Other										MD	Interview
3.8 External pharmacy	2.4 Timing considerations	4.2.2 Compliance	3.9 Patient/caregiver	2.11 Changes over time	5.1 Barriers/challenges	5.2 Facilitars/benefits	2.2.3 Patient Communication	2.2.2 External	2.2.1 Internal	4.1.3 Communication/reliance on others	6 Medications		Nurse practitioner	Interview
3.8 External pharmacy	2.2.2 External	3.9 Patient/caregiver	2.4 Timing considerations	4.2.1 Insurance status	2.6 Prior authorization/approval	6.13 Other	4.1.3 Communication/reliance on others	5.1 Barriers/challenges	6.13 Other	2.2.3 Patient Communication			Nurse practitioner	Interview
3.8 External pharmacy	2.2.1 Internal	3.4 Pharmacist	2.6 Prior authorization/approval	6.8 [Specialty Medication 5]	2.11 Changes over time	5.2 Facilitars/benefits	2.3 Documentation procedures	2.2.2 External	1.6 How learned the process				Nurse practitioner	Interview
3.8 External pharmacy	5.2 Facilitars/benefits	2.11 Changes over time	3.4 Pharmacist	2.5 Teamwork	6 Medications	3.9 Patient/caregiver							Nurse practitioner	Interview
3.8 External pharmacy	2.11 Changes over time	6 Medications	6.13 Other	6.8 [Specialty Medication 5]	5.1 Barriers/challenges	1.6 How learned the process	3.9 Patient/caregiver						Nurse practitioner	Interview
3.8 External pharmacy	6 Medications	5.1 Barriers/challenges											Nurse practitioner	Interview
3.8 External pharmacy	2.2.2 External	2.4 Timing considerations	5.1 Barriers/challenges	2.6 Prior authorization/approval	4.1.3 Communication/reliance on others	3.4 Pharmacist	2.2.1 Internal	4.2.1 Insurance status	3.9 Patient/caregiver	5.2 Facilitars/benefits	2.2.3 Patient Communication		Nurse practitioner	Interview
3.8 External pharmacy	3.2 Nurse	3.9 Patient/caregiver	6 Medications	2.6 Prior authorization/approval	2.2.2 External	2.4 Timing considerations	3.5 Insurance company	4.1.1 Rules/policies/procedures	2.5 Teamwork	4.1.3 Communication/reliance on others	4.1.4 Documentation/administrative steps		Nurse practitioner	Interview
3.9 Patient/caregiver	2.2.1 Internal	3.1 MD	5.1 Barriers/challenges	2.2.3 Patient Communication	4.1.3 Communication/reliance on others	2.3 Documentation procedures	6 Medications	3.2 Nurse					Nurse	Focus group 1
3.9 Patient/caregiver	3.10 Other	2.2.3 Patient Communication	2.6 Prior authorization/approval	6 Medications	2.5 Teamwork								Nurse	Focus group 1
3.9 Patient/caregiver	4.2.2 Compliance	6.13 Other	5.1 Barriers/challenges										Nurse	Focus group 1
3.9 Patient/caregiver	6 Medications	4.2.2 Compliance	5.1 Barriers/challenges										Nurse	Focus group 1
3.9 Patient/caregiver	6.13 Other	4.2.2 Compliance	5.1 Barriers/challenges										Nurse	Focus group 1
3.9 Patient/caregiver	2.2.3 Patient Communication	3.1 MD	2.13 Other										Nurse	Focus group 1
3.9 Patient/caregiver	3.10 Other	6.13 Other	2.6 Prior authorization/approval	2.3 Documentation procedures	3.8 External pharmacy	6.7 [Specialty Medication 7]	2.5 Teamwork						Nurse	Focus group 1
3.9 Patient/caregiver	5.1 Barriers/challenges	6.13 Other	3.6 Drug representative	4.1.3 Communication/reliance on others	3.8 External pharmacy	2.2.2 External	3.7 Pharmaceutical company	4.2.2 Compliance	3.1 MD	4.1.5 Point of contact			Nurse	Focus group 1
3.9 Patient/caregiver	6.7 [Specialty Medication 7]	4.2.1 Insurance status	5.1 Barriers/challenges	2.6 Prior authorization/approval	3.8 External pharmacy	3.4 Pharmacist	2.2.2 External	3.5 Insurance company	4.1.3 Communication/reliance on others				Nurse	Focus group 1
3.9 Patient/caregiver	6.13 Other	4.2.2 Compliance	2.13 Other	2.2.3 Patient Communication	3.1 MD	3.10 Other	5.1 Barriers/challenges	2.4 Timing considerations					Nurse	Focus group 1
3.9 Patient/caregiver	4.2.2 Compliance	6 Medications	2.13 Other	5.1 Barriers/challenges									Nurse	Focus group 1
3.9 Patient/caregiver	2.2.3 Patient Communication	5.1 Barriers/challenges											Nurse	Focus group 1
3.9 Patient/caregiver	3.10 Other	2.6 Prior authorization/approval	3.5 Insurance company	2.2.2 External	2.4 Timing considerations	4.2.1 Insurance status	4.1.3 Communication/reliance on others						Nurse	Focus group 1
3.9 Patient/caregiver	3.8 External pharmacy	2.4 Timing considerations	2.2.3 Patient Communication	4.2.1 Insurance status	4.2.2 Compliance	3.10 Other							Nurse	Focus group 1
3.9 Patient/caregiver	3.8 External pharmacy	6.7 [Specialty Medication 7]	2.2.3 Patient Communication	2.2.2 External	3.4 Pharmacist								Nurse	Focus group 1
3.9 Patient/caregiver	4.2.1 Insurance status	5.1 Barriers/challenges											Nurse	Focus group 1
3.9 Patient/caregiver	2.8 Process depends	3.10 Other	2.2.3 Patient Communication	4.2.1 Insurance status	2.3 Documentation procedures								Nurse	Focus group 1
3.9 Patient/caregiver	6.13 Other	3.2 Nurse	2.6 Prior authorization/approval	2.3 Documentation procedures	2.2.2 External	3.8 External pharmacy	3.5 Insurance company						Nurse	Focus group 1
3.9 Patient/caregiver	3.4 Pharmacist	6.13 Other	5.1 Barriers/challenges	4.1.3 Communication/reliance on others	4.2.2 Compliance								Nurse	Focus group 1
3.9 Patient/caregiver	3.1 MD	2.1 Decision on which med to prescribe	6.13 Other	4.2.1 Insurance status	2.3 Documentation procedures	2.13 Other	3.10 Other	2.2.1 Internal	3.2 Nurse	4.1.2 Workflow/number of steps	4.1.4 Documentation/administrative steps		Nurse	Focus group 1
3.9 Patient/caregiver	6.7 [Specialty Medication 7]	4.2.4 Logistics											Nurse	Focus group 1
3.9 Patient/caregiver	2.8 Process depends	6 Medications	5.1 Barriers/challenges	2.3 Documentation procedures	3.1 MD	3.10 Other	2.5 Teamwork	5.2 Facilitars/benefits					Nurse	Focus group 1
3.9 Patient/caregiver	4.1.4 Documentation/administrative steps	3.8 External pharmacy	4.1.2 Workflow/number of steps										Nurse	Focus group 1
3.9 Patient/caregiver	4.2.1 Insurance status												Nurse	Focus group 1
3.9 Patient/caregiver	4.2.1 Insurance status												Nurse	Focus group 1
3.9 Patient/caregiver	2.2.2 External	3.8 External pharmacy	6 Medications	4.1.2 Workflow/number of steps									Nurse	Focus group 1
3.9 Patient/caregiver	4.1.4 Documentation/administrative steps	3.8 External pharmacy	4.1.2 Workflow/number of steps										Nurse	Focus group 1
3.9 Patient/caregiver	4.2.1 Insurance status	6 Medications											Nurse	Focus group 1
3.9 Patient/caregiver	2.8 Process depends												Nurse	Focus group 1
3.9 Patient/caregiver	3.4 Pharmacist	3.10 Other	6.13 Other	2.6 Prior authorization/approval	3.2 Nurse	3.8 External pharmacy	4.2.1 Insurance status	6.7 [Specialty Medication 7]	2.2.2 External	2.5 Teamwork			Nurse	Focus group 1
3.9 Patient/caregiver	2.2.3 Patient Communication	5.1 Barriers/challenges	4.2.4 Logistics	3.1 MD	6 Medications	2.3 Documentation procedures	3.10 Other						Nurse	Focus group 1
3.9 Patient/caregiver	5.1 Barriers/challenges	2.13 Other											Nurse	Focus group 1
3.9 Patient/caregiver	2.13 Other	3.1 MD	2.3 Documentation procedures	4.1.2 Workflow/number of steps									Nurse	Focus group 1
3.9 Patient/caregiver	5.1 Barriers/challenges	2.3 Documentation procedures	3.2 Nurse	2.2.2 External	3.5 Insurance company	2.6 Prior authorization/approval	4.1.3 Communication/reliance on others	4.1.2 Workflow/number of steps	2.11 Changes over time	3.8 External pharmacy	2.2.3 Patient Communication		MD	Interview
3.9 Patient/caregiver	2.1 Decision on which med to prescribe	2.2.1 Internal	2.3 Documentation procedures	3.1 MD	2.2.3 Patient Communication								MD	Interview
3.9 Patient/caregiver	7.1 Practice/Healthcare-specific opinions	3.1 MD	3.5 Insurance company	5.2 Facilitars/benefits	3.4 Pharmacist								MD	Interview
3.9 Patient/caregiver	3.4 Pharmacist	2.2.1 Internal	6.13 Other	2.2.3 Patient Communication	5.2 Facilitars/benefits								MD	Interview
3.9 Patient/caregiver	3.1 MD	3.2 Nurse	3.4 Pharmacist	2.2.3 Patient Communication	5.2 Facilitars/benefits	4.2.1 Insurance status							MD	Interview
3.9 Patient/caregiver	4.2.1 Insurance status	5.1 Barriers/challenges	6.13 Other	3.5 Insurance company	2.1 Decision on which med to prescribe	4.1.1 Rules/policies/procedures							Nurse practitioner	Interview
3.9 Patient/caregiver	2.2.3 Patient Communication	3.4 Pharmacist	5.2 Facilitars/benefits										Nurse practitioner	Interview
3.9 Patient/caregiver	6.13 Other	5.2 Facilitars/benefits	2.2.1 Internal										Nurse practitioner	Interview
3.9 Patient/caregiver	5.1 Barriers/challenges	4.2.4 Logistics	4.1.6 Other										MD	Interview
3.9 Patient/caregiver	6 Medications	3.4 Pharmacist	2.2.3 Patient Communication	4.2.2 Compliance	5.2 Facilitars/benefits								Nurse practitioner	Interview
3.9 Patient/caregiver	7.1 Practice/Healthcare-specific opinions	2.11 Changes over time	3.1 MD										MD	Interview
3.9 Patient/caregiver	2.11 Changes over time	3.2 Nurse	2.2.3 Patient Communication	3.4 Pharmacist	2.3 Documentation procedures	2.2.1 Internal	6 Medications						Nurse practitioner	Interview
3.9 Patient/caregiver	3.4 Pharmacist	3.8 External pharmacy	5.1 Barriers/challenges										Nurse practitioner	Interview
3.9 Patient/caregiver	2.4 Timing considerations	2.11 Changes over time	4.2.1 Insurance status	3.5 Insurance company	6.13 Other	3.4 Pharmacist	5.2 Facilitars/benefits	2.1 Decision on which med to prescribe	4.1.1 Rules/policies/procedures				Nurse practitioner	Interview
3.9 Patient/caregiver	3.2 Nurse	3.4 Pharmacist	4.2.1 Insurance status	5.1 Barriers/challenges	4.1.5 Point of contact	4.1.1 Rules/policies/procedures	2.1 Decision on which med to prescribe						MD	Interview
3.9 Patient/caregiver	5.2 Facilitars/benefits	2.4 Timing considerations	4.1.2 Workflow/number of steps										MD	Interview
3.9 Patient/caregiver	5.1 Barriers/challenges	3.2 Nurse	2.2.2 External	3.5 Insurance company	4.1.3 Communication/reliance on others	3.8 External pharmacy	2.2.3 Patient Communication						MD	Interview
3.9 Patient/caregiver	2.3 Documentation procedures	3.4 Pharmacist	2.2.2 External	3.8 External pharmacy	4.1.4 Documentation/administrative steps	4.1.2 Workflow/number of steps	3.1 MD						MD	Interview
3.9 Patient/caregiver	4.2.2 Compliance	3.4 Pharmacist											Nurse practitioner	Interview
3.9 Patient/caregiver	3.1 MD	2.2.1 Internal	2.4 Timing considerations	2.6 Prior authorization/approval	3.4 Pharmacist	6 Medications							Nurse practitioner	Interview
3.9 Patient/caregiver	2.8 Process depends	2.4 Timing considerations	6 Medications										MD	Interview
3.9 Patient/caregiver	6 Medications	2.11 Changes over time	5.1 Barriers/challenges	7.1 Practice/Healthcare-specific opinions									MD	Interview
3.9 Patient/caregiver	6.13 Other	4.2.1 Insurance status	3.4 Pharmacist	2.2.2 External	3.7 Pharmaceutical company	5.1 Barriers/challenges	2.11 Changes over time	3.2 Nurse	5.2 Facilitars/benefits				Nurse practitioner	Interview
3.9 Patient/caregiver	5.1 Barriers/challenges	2.11 Changes over time	3.2 Nurse	2.4 Timing considerations	4.1.4 Documentation/administrative steps								MD	Interview
3.9 Patient/caregiver	5.1 Barriers/challenges	2.3 Documentation procedures	4.1.4 Documentation/administrative steps	3.2 Nurse	2.11 Changes over time								Nurse practitioner	Interview
3.9 Patient/caregiver	6.13 Other												Nurse	Interview
3.9 Patient/caregiver	6.13 Other	5.1 Barriers/challenges	3.10 Other	2.3 Documentation procedures	3.1 MD	4.1.4 Documentation/administrative steps	2.4 Timing considerations	4.1.2 Workflow/number of steps	2.6 Prior authorization/approval				Nurse	Interview
3.9 Patient/caregiver	2.1 Decision on which med to prescribe	3.1 MD											Nurse	Interview
3.9 Patient/caregiver	6.13 Other	2.4 Timing considerations	4.1.1 Rules/policies/procedures	2.6 Prior authorization/approval	3.5 Insurance company	4.2.1 Insurance status	1.3.1 Inpatient	5.1 Barriers/challenges					Nurse	Interview
3.9 Patient/caregiver	1.3.1 Inpatient	6 Medications	3.1 MD										Nurse	Interview
3.9 Patient/caregiver	4.2.2 Compliance	3.4 Pharmacist	2.2.3 Patient Communication										Nurse practitioner	Interview
3.9 Patient/caregiver	3.8 External pharmacy	3.4 Pharmacist	2.8 Process depends	6 Medications	2.2.2 for communicat	2.5 Teamwork							MD	Interview
3.9 Patient/caregiver	4.2.1 Insurance status	5.1 Barriers/challenges	2.4 Timing considerations	6 Medications									Nurse practitioner	Interview
3.9 Patient/caregiver	2.4 Timing considerations	2.6 Prior authorization/approval	6.2 [Specialty Medication 2]	3.4 Pharmacist	4.2.1 Insurance status	2.1 Decision on which med to prescribe							MD	Interview
3.9 Patient/caregiver	5.1 Barriers/challenges	4.2.4 Logistics	3.4 Pharmacist	4.2.2 Compliance	2.2.3 Patient Communication								MD	Interview
3.9 Patient/caregiver	2.4 Timing considerations	2.8 Process depends	2.3 Documentation procedures										Nurse practitioner	Interview
3.9 Patient/caregiver	2.2.1 Internal	3.4 Pharmacist	2.6 Prior authorization/approval	6.13 Other	3.8 External pharmacy	2.2.3 Patient Communication	2.5 Teamwork	4.1.2 Workflow/number of steps	5.1 Barriers/challenges				Nurse	Interview
3.9 Patient/caregiver	3.4 Pharmacist	5.2 Facilitars/benefits	2.3 Documentation procedures	2.3 Documentation procedures	4.2.1 Insurance status	2.5 Teamwork							MD	Interview
3.9 Patient/caregiver	2.6 Prior authorization/approval	2.4 Timing considerations	6 Medications										MD	Interview
3.9 Patient/caregiver	4.2.4 Logistics	4.2.2 Compliance	6 Medications										Nurse practitioner	Interview
3.9 Patient/caregiver	2.2.3 Patient Communication	2.3 Documentation procedures											Nurse practitioner	Interview
3.9 Patient/caregiver	2.1 Decision on which med to prescribe	6.1 [Specialty Medication 1]	3.8 External pharmacy	2.4 Timing considerations	3.6 Drug representative	3.4 Pharmacist	5.2 Facilitars/benefits	2.2.1 Internal	4.2.2 Compliance				Nurse practitioner	Interview
3.9 Patient/caregiver	6 Medications	4.2.5 Other											MD	Interview
3.9 Patient/caregiver	6.5 [Specialty Medication 12]	6.4 [Specialty Medication 4]	6.1 [Specialty Medication 1]	2.8 Process depends									Nurse practitioner	Interview
3.9 Patient/caregiver	4.2.4 Logistics	6.13 Other	3.5 Insurance company	4.2.1 Insurance status	3.1 MD	3.3 NP	2.4 Timing considerations	3.2 Nurse	2.3 Documentation procedures	4.1.2 Workflow/number of steps	5.1 Barriers/challenges		Nurse	Interview
3.9 Patient/caregiver	6.3 [Specialty Medication 3]	6.2 [Specialty Medication 2]	2.1 Decision on which med to prescribe										MD	Interview
3.9 Patient/caregiver	4.2.2 Compliance												Nurse practitioner	Interview
3.9 Patient/caregiver	4.2.1 Insurance status	2.1 Decision on which med to prescribe											MD	Interview
3.9 Patient/caregiver	2.4 Timing considerations	2.3 Documentation procedures	4.2.4 Logistics										Nurse practitioner	Interview
3.9 Patient/caregiver	2.2.2 External	2.3 Documentation procedures	5.1 Barriers/challenges	3.1 MD	2.9 Workaround	4.1.4 Documentation/administrative steps	4.1.3 Communication/reliance on others						Nurse	Interview
3.9 Patient/caregiver	2.3 Documentation procedures	2.7 Appeals	3.2 Nurse	2.2.3 Patient Communication	2.6 Prior authorization/approval	3.8 External pharmacy	2.11 Changes over time	6 Medications	3.5 Insurance company				MD	Interview
3.9 Patient/caregiver	3.4 Pharmacist	2.2.3 Patient Communication	6.2 [Specialty Medication 2]	6 Medications	2.8 Process depends								MD	Interview
3.9 Patient/caregiver	3.4 Pharmacist	6.4 [Specialty Medication 4]	4.2.1 Insurance status	2.4 Timing considerations	5.2 Facilitars/benefits	3.10 Other	2.5 Teamwork						Nurse	Interview
3.9 Patient/caregiver	2.2.3 Patient Communication	2.1 Decision on which med to prescribe	4.2.1 Insurance status	2.7 Appeals	2.6 Prior authorization/approval	2.11 Changes over time	2.2.1 Internal	5.1 Barriers/challenges	3.4 Pharmacist	6 Medications			MD	Interview
3.9 Patient/caregiver	6.3 [Specialty Medication 3]	6.2 [Specialty Medication 2]	6.13 Other	6.5 [Specialty Medication 12]	2.4 Timing considerations								Nurse practitioner	Interview
3.9 Patient/caregiver	2.4 Timing considerations	6 Medications											Nurse practitioner	Interview
3.9 Patient/caregiver	2.3 Documentation procedures	5.1 Barriers/challenges	2.11 Changes over time	2.4 Timing considerations	2.2.3 Patient Communication								Nurse practitioner	Interview
3.9 Patient/caregiver	2.6 Prior authorization/approval	2.3 Documentation procedures	3.8 External pharmacy	4.1.1 Rules/policies/procedures	4.2.1 Insurance status	5.2 Facilitars/benefits	5.1 Barriers/challenges	6 Medications					Nurse	Interview
3.9 Patient/caregiver	5.1 Barriers/challenges	3.2 Nurse											Nurse	Interview
3.9 Patient/caregiver	6.13 Other	5.1 Barriers/challenges											Nurse	Interview
3.9 Patient/caregiver	3.1 MD	2.1 Decision on which med to prescribe	2.2.3 Patient Communication	2.3 Documentation procedures	3.8 External pharmacy	3.7 Pharmaceutical company	2.6 Prior authorization/approval	2.2.2 External	4.1.3 Communication/reliance on others	4.1.4 Documentation/administrative steps	2.2.1 Internal		Nurse	Interview
3.9 Patient/caregiver	2.13 Other	6 Medications	3.1 MD										Nurse	Interview
3.9 Patient/caregiver	6.4 [Specialty Medication 4]	4.1.2 Workflow/number of steps	5.1 Barriers/challenges	4.1.5 Point of contact	2.2.2 External	3.4 Pharmacist	2.5 Teamwork	3.10 Other	3.8 External pharmacy	5.2 Facilitars/benefits			Nurse	Interview
3.9 Patient/caregiver	4.2.4 Logistics	5.1 Barriers/challenges											Nurse	Interview
3.9 Patient/caregiver	4.2.2 Compliance	6 Medications	2.2.3 Patient Communication										MD	Interview
3.9 Patient/caregiver	2.2.3 Patient Communication	2.8 Process depends	4.2.1 Insurance status	6 Medications									Nurse	Interview
3.9 Patient/caregiver	3.4 Pharmacist	6 Medications											MD	Interview
3.9 Patient/caregiver	3.10 Other	3.4 Pharmacist	4.2.1 Insurance status										MD	Interview
3.9 Patient/caregiver	6 Medications	4.2.5 Other											MD	Interview
3.9 Patient/caregiver	6.3 [Specialty Medication 3]	3.4 Pharmacist	4.2.1 Insurance status	3.8 External pharmacy									MD	Interview
3.9 Patient/caregiver	2.4 Timing considerations	6 Medications											Nurse practitioner	Interview
3.9 Patient/caregiver	4.2.2 Compliance	2.2.3 Patient Communication											Nurse practitioner	Interview
3.9 Patient/caregiver	2.1 Decision on which med to prescribe	2.4 Timing considerations	2.3 Documentation procedures	4.1.4 Documentation/administrative steps	2.2.3 Patient Communication								Nurse practitioner	Interview
3.9 Patient/caregiver	3.6 Drug representative	4.2.1 Insurance status	5.1 Barriers/challenges	4.2.2 Compliance									Nurse practitioner	Interview
3.9 Patient/caregiver	3.4 Pharmacist	2.2.1 Internal	3.5 Insurance company	2.2.3 Patient Communication	4.2.1 Insurance status	6.13 Other	2.3 Documentation procedures	2.1 Decision on which med to prescribe	6 Medications	2.4 Timing considerations	2.7 Appeals	2.6 Prior authorization/approval	MD	Interview
3.9 Patient/caregiver	3.4 Pharmacist	2.2.3 Patient Communication	4.2.1 Insurance status	2.2.1 Internal	5.2 Facilitars/benefits	2.1 Decision on which med to prescribe	3.8 External pharmacy	6 Medications					Nurse practitioner	Interview
3.9 Patient/caregiver	2.2.2 External	3.4 Pharmacist	2.3 Documentation procedures	2.4 Timing considerations	2.11 Changes over time								MD	Interview
3.9 Patient/caregiver	4.2.1 Insurance status	2.6 Prior authorization/approval	2.2.3 Patient Communication	3.4 Pharmacist	5.1 Barriers/challenges								MD	Interview
3.9 Patient/caregiver	5.1 Barriers/challenges	2.4 Timing considerations	6.5 [Specialty Medication 12]	6.13 Other									Nurse	Interview
3.9 Patient/caregiver	6.13 Other	3.7 Pharmaceutical company	1.5 Number of pt monthly with specialty meds	2.2.2 External	4.1.2 Workflow/number of steps	2.11 Changes over time	5.1 Barriers/challenges	1.4 Years of experience with LDD/LDN					Nurse	Interview
3.9 Patient/caregiver	5.2 Facilitars/benefits	3.4 Pharmacist	2.3 Documentation procedures	2.7 Appeals	3.1 MD								Nurse	Interview
3.9 Patient/caregiver	3.7 Pharmaceutical company	4.2.1 Insurance status	5.1 Barriers/challenges	6.4 [Specialty Medication 4]	1.4 Years of experience with LDD/LDN								Nurse	Interview
3.9 Patient/caregiver	2.2.3 Patient Communication	2.1 Decision on which med to prescribe	3.4 Pharmacist	6.13 Other	4.2.1 Insurance status	4.1.3 Communication/reliance on others	2.2.1 Internal						Nurse practitioner	Interview
3.9 Patient/caregiver	2.3 Documentation procedures	2.6 Prior authorization/approval	2.7 Appeals	2.2.2 External	2.4 Timing considerations								Nurse	Interview
3.9 Patient/caregiver	6.13 Other	5.1 Barriers/challenges	4.2.4 Logistics	3.8 External pharmacy	4.1.1 Rules/policies/procedures								Nurse	Interview
3.9 Patient/caregiver	4.2.5 Other	6 Medications											Nurse	Focus group 2
3.9 Patient/caregiver	3.2 Nurse	6 Medications	5.1 Barriers/challenges	2.2.3 Patient Communication									Nurse	Focus group 2
3.9 Patient/caregiver	6 Medications	2.2.2 External	6.8 [Specialty Medication 5]	3.8 External pharmacy	4.1.3 Communication/reliance on others	5.1 Barriers/challenges	3.5 Insurance company						Nurse	Focus group 2
3.9 Patient/caregiver	6 Medications	3.8 External pharmacy	3.5 Insurance company	4.1.6 Other									Nurse	Focus group 2
3.9 Patient/caregiver	4.2.4 Logistics	5.1 Barriers/challenges	2.4 Timing considerations										Nurse	Focus group 2
3.9 Patient/caregiver	5.2 Facilitars/benefits												Nurse	Focus group 2
3.9 Patient/caregiver	5.2 Facilitars/benefits												Nurse	Focus group 2
3.9 Patient/caregiver	6.8 [Specialty Medication 5]	3.1 MD	2.2.1 Internal	2.6 Prior authorization/approval	5.2 Facilitars/benefits	2.11 Changes over time	2.1 Decision on which med to prescribe						Nurse	Focus group 2
3.9 Patient/caregiver	6.8 [Specialty Medication 5]	5.2 Facilitars/benefits	6.9 [Specialty Medication 9]	6 Medications	2.11 Changes over time	4.1.3 Communication/reliance on others							Nurse	Focus group 2
3.9 Patient/caregiver	6.8 [Specialty Medication 5]	4.2.1 Insurance status	5.1 Barriers/challenges	2.7 Appeals	3.5 Insurance company	4.1.3 Communication/reliance on others	3.8 External pharmacy	4.1.2 Workflow/number of steps	2.10 Uncertainty	2.6 Prior authorization/approval			Nurse	Focus group 2
3.9 Patient/caregiver	3.5 Insurance company	5.1 Barriers/challenges	4.1.4 Documentation/administrative steps	2.7 Appeals	2.3 Documentation procedures								Nurse	Focus group 2
3.9 Patient/caregiver	6 Medications	2.4 Timing considerations	2.2.2 External	3.8 External pharmacy									Nurse	Focus group 2
3.9 Patient/caregiver	5.2 Facilitars/benefits	4.1.3 Communication/reliance on others											Nurse	Focus group 2
3.9 Patient/caregiver	2.6 Prior authorization/approval	2.2.3 Patient Communication											Nurse	Focus group 2
3.9 Patient/caregiver	2.6 Prior authorization/approval	6 Medications	5.2 Facilitars/benefits	3.5 Insurance company	3.8 External pharmacy	2.4 Timing considerations	2.11 Changes over time	4.1.4 Documentation/administrative steps					Nurse	Focus group 2
3.9 Patient/caregiver	4.2.5 Other												Nurse	Focus group 2
3.9 Patient/caregiver	3.5 Insurance company	3.8 External pharmacy	6 Medications	2.6 Prior authorization/approval	2.9 Workaround	5.1 Barriers/challenges	4.1.5 Point of contact						Nurse	Focus group 2
3.9 Patient/caregiver	3.10 Other	1.3.1 Inpatient	2.6 Prior authorization/approval	6.8 [Specialty Medication 5]	4.1.3 Communication/reliance on others	2.4 Timing considerations	5.1 Barriers/challenges	2.10 Uncertainty					Nurse	Focus group 2
3.9 Patient/caregiver	3.8 External pharmacy	3.5 Insurance company	5.2 Facilitars/benefits										Nurse	Focus group 2
3.9 Patient/caregiver	5.1 Barriers/challenges												Nurse	Focus group 2
3.9 Patient/caregiver	6 Medications	2.6 Prior authorization/approval											Nurse	Focus group 2
3.9 Patient/caregiver	1.2.5 [Specialty Clinic 1]	1.4 Years of experience with LDD/LDN	1.1.1 RN										Nurse	Focus group 2
3.9 Patient/caregiver	1.2.5 [Specialty Clinic 1]	1.1.1 RN	1.4 Years of experience with LDD/LDN										Nurse	Focus group 2
3.9 Patient/caregiver	4.2.1 Insurance status	5.1 Barriers/challenges	3.7 Pharmaceutical company	2.2.1 Internal	2.2.3 Patient Communication	2.8 Process depends	6 Medications						MD	Interview
3.9 Patient/caregiver	2.2.3 Patient Communication	3.2 Nurse	3.4 Pharmacist	2.2.1 Internal	4.2.2 Compliance	5.1 Barriers/challenges	6 Medications						MD	Interview
3.9 Patient/caregiver	2.1 Decision on which med to prescribe	6 Medications	5.1 Barriers/challenges	2.6 Prior authorization/approval	2.9 Workaround								MD	Interview
3.9 Patient/caregiver	4.2.2 Compliance	5.1 Barriers/challenges	6 Medications										MD	Interview
3.9 Patient/caregiver	5.1 Barriers/challenges	3.7 Pharmaceutical company	6.13 Other	6.10 [Specialty Medication 6]	2.2.2 External								Nurse practitioner	Interview
3.9 Patient/caregiver	2.4 Timing considerations	2.2.3 Patient Communication	5.1 Barriers/challenges	3.8 External pharmacy	2.2.2 External	2.6 Prior authorization/approval	4.1.3 Communication/reliance on others	4.2.2 Compliance					Nurse practitioner	Interview
3.9 Patient/caregiver	2.4 Timing considerations	6 Medications	6.13 Other	4.2.1 Insurance status	3.8 External pharmacy	3.5 Insurance company	5.1 Barriers/challenges						Nurse practitioner	Interview
3.9 Patient/caregiver	2.4 Timing considerations	3.2 Nurse	5.1 Barriers/challenges	2.2.3 Patient Communication									Nurse practitioner	Interview
3.9 Patient/caregiver	6 Medications	5.1 Barriers/challenges	3.7 Pharmaceutical company	2.4 Timing considerations	2.12 Preferences	4.2.5 Other							MD	Interview
3.9 Patient/caregiver	3.4 Pharmacist	3.8 External pharmacy	2.2.3 Patient Communication	6 Medications	5.2 Facilitars/benefits	4.1.5 Point of contact	3.1 MD	5.1 Barriers/challenges	5.1 Barriers/challenges				Nurse practitioner	Interview
3.9 Patient/caregiver	2.1 Decision on which med to prescribe	6 Medications	4.2.1 Insurance status	5.1 Barriers/challenges									Nurse practitioner	Interview
3.9 Patient/caregiver	2.2.3 Patient Communication	4.2.2 Compliance	5.1 Barriers/challenges	6 Medications									MD	Interview
3.9 Patient/caregiver	2.2.1 Internal	3.4 Pharmacist	6 Medications	2.2.3 Patient Communication	5.2 Facilitars/benefits	4.2.1 Insurance status	3.8 External pharmacy	3.7 Pharmaceutical company					Nurse practitioner	Interview
3.9 Patient/caregiver	5.1 Barriers/challenges	4.2.1 Insurance status	6.13 Other	3.8 External pharmacy	6.8 [Specialty Medication 5]	6.10 [Specialty Medication 6]	3.5 Insurance company	4.2.4 Logistics	2.1 Decision on which med to prescribe				Nurse practitioner	Interview
3.9 Patient/caregiver	2.4 Timing considerations	6.13 Other	4.1.1 Rules/policies/procedures	3.7 Pharmaceutical company	5.1 Barriers/challenges								MD	Interview
3.9 Patient/caregiver	6 Medications	3.5 Insurance company	5.2 Facilitars/benefits	2.2.3 Patient Communication	4.1.2 Workflow/number of steps	2.6 Prior authorization/approval	3.4 Pharmacist	2.3 Documentation procedures	2.5 Teamwork				Nurse practitioner	Interview
3.9 Patient/caregiver	4.2.2 Compliance	6 Medications											MD	Interview
3.9 Patient/caregiver	2.2.3 Patient Communication	6 Medications											MD	Interview
3.9 Patient/caregiver	4.2.2 Compliance	5.2 Facilitars/benefits	2.2.3 Patient Communication	5.1 Barriers/challenges									MD	Interview
3.9 Patient/caregiver	2.4 Timing considerations	4.2.2 Compliance	3.8 External pharmacy	2.11 Changes over time	5.1 Barriers/challenges	5.2 Facilitars/benefits	2.2.3 Patient Communication	2.2.2 External	2.2.1 Internal	4.1.3 Communication/reliance on others	6 Medications		Nurse practitioner	Interview
3.9 Patient/caregiver	3.8 External pharmacy	2.2.2 External	2.4 Timing considerations	4.2.1 Insurance status	2.6 Prior authorization/approval	6.13 Other	4.1.3 Communication/reliance on others	5.1 Barriers/challenges	6.13 Other	2.2.3 Patient Communication			Nurse practitioner	Interview
3.9 Patient/caregiver	3.2 Nurse	2.2.3 Patient Communication	3.4 Pharmacist	2.2.1 Internal	2.6 Prior authorization/approval	2.5 Teamwork	6 Medications						MD	Interview
3.9 Patient/caregiver	5.2 Facilitars/benefits	2.11 Changes over time	3.4 Pharmacist	2.5 Teamwork	3.8 External pharmacy	6 Medications							Nurse practitioner	Interview
3.9 Patient/caregiver	2.4 Timing considerations	5.1 Barriers/challenges	4.2.2 Compliance	6 Medications	2.12 Preferences	4.1.3 Communication/reliance on others							Nurse practitioner	Interview
3.9 Patient/caregiver	2.11 Changes over time	3.8 External pharmacy	6 Medications	6.13 Other	6.8 [Specialty Medication 5]	5.1 Barriers/challenges	1.6 How learned the process						Nurse practitioner	Interview
3.9 Patient/caregiver	6.13 Other	2.1 Decision on which med to prescribe	5.1 Barriers/challenges	2.12 Preferences									MD	Interview
3.9 Patient/caregiver	6.13 Other	3.6 Drug representative	3.4 Pharmacist	2.2.1 Internal	2.2.2 External								MD	Interview
3.9 Patient/caregiver	2.2.2 External	2.4 Timing considerations	5.1 Barriers/challenges	2.6 Prior authorization/approval	4.1.3 Communication/reliance on others	3.4 Pharmacist	2.2.1 Internal	4.2.1 Insurance status	5.2 Facilitars/benefits	3.8 External pharmacy	2.2.3 Patient Communication		Nurse practitioner	Interview
3.9 Patient/caregiver	5.2 Facilitars/benefits	2.2.3 Patient Communication	3.4 Pharmacist										MD	Interview
3.9 Patient/caregiver	3.2 Nurse	6 Medications	3.8 External pharmacy	2.6 Prior authorization/approval	2.2.2 External	2.4 Timing considerations	3.5 Insurance company	4.1.1 Rules/policies/procedures	2.5 Teamwork	4.1.3 Communication/reliance on others	4.1.4 Documentation/administrative steps		Nurse practitioner	Interview
4.1.1 Rules/policies/procedures	3.10 Other	6 Medications	2.10 Uncertainty	2.4 Timing considerations	2.2.1 Internal								Nurse	Focus group 1
4.1.1 Rules/policies/procedures	5.1 Barriers/challenges												Nurse	Focus group 1
4.1.1 Rules/policies/procedures	2.6 Prior authorization/approval	5.1 Barriers/challenges											Nurse	Focus group 1
4.1.1 Rules/policies/procedures	5.1 Barriers/challenges	2.4 Timing considerations	2.2.2 External										Nurse	Focus group 1
4.1.1 Rules/policies/procedures	3.9 Patient/caregiver	4.2.1 Insurance status	5.1 Barriers/challenges	6.13 Other	3.5 Insurance company	2.1 Decision on which med to prescribe							Nurse practitioner	Interview
4.1.1 Rules/policies/procedures	3.9 Patient/caregiver	2.4 Timing considerations	2.11 Changes over time	4.2.1 Insurance status	3.5 Insurance company	6.13 Other	3.4 Pharmacist	5.2 Facilitars/benefits	2.1 Decision on which med to prescribe				Nurse practitioner	Interview
4.1.1 Rules/policies/procedures	3.2 Nurse	3.4 Pharmacist	4.2.1 Insurance status	5.1 Barriers/challenges	4.1.5 Point of contact	2.1 Decision on which med to prescribe	3.9 Patient/caregiver						MD	Interview
4.1.1 Rules/policies/procedures	3.2 Nurse	2.4 Timing considerations	5.1 Barriers/challenges	3.8 External pharmacy	4.1.3 Communication/reliance on others	2.2.2 External	2.6 Prior authorization/approval	3.5 Insurance company	7.1 Practice/Healthcare-specific opinions				Nurse practitioner	Interview
4.1.1 Rules/policies/procedures	6.13 Other	2.12 Preferences	2.7 Appeals	3.4 Pharmacist									MD	Interview
4.1.1 Rules/policies/procedures	6.13 Other	2.4 Timing considerations	3.9 Patient/caregiver	2.6 Prior authorization/approval	3.5 Insurance company	4.2.1 Insurance status	1.3.1 Inpatient	5.1 Barriers/challenges					Nurse	Interview
4.1.1 Rules/policies/procedures	2.4 Timing considerations	2.6 Prior authorization/approval	2.7 Appeals	3.5 Insurance company	3.8 External pharmacy	6 Medications							Nurse	Interview
4.1.1 Rules/policies/procedures	4.1.5 Point of contact	3.1 MD	2.3 Documentation procedures	3.8 External pharmacy	6.13 Other	4.1.4 Documentation/administrative steps	3.5 Insurance company	2.2.1 Internal	2.2.2 External	2.9 Workaround	1.6 How learned the process		Nurse	Interview
4.1.1 Rules/policies/procedures	3.8 External pharmacy	2.9 Workaround											Nurse	Interview
4.1.1 Rules/policies/procedures	2.6 Prior authorization/approval	2.3 Documentation procedures	3.8 External pharmacy	4.2.1 Insurance status	5.2 Facilitars/benefits	5.1 Barriers/challenges	3.9 Patient/caregiver	6 Medications					Nurse	Interview
4.1.1 Rules/policies/procedures	2.3 Documentation procedures	2.6 Prior authorization/approval	3.7 Pharmaceutical company	3.2 Nurse	4.1.4 Documentation/administrative steps								Nurse practitioner	Interview
4.1.1 Rules/policies/procedures	2.2.1 Internal	2.3 Documentation procedures	3.1 MD	3.4 Pharmacist	4.1.2 Workflow/number of steps	4.1.4 Documentation/administrative steps	4.1.5 Point of contact	6.2 [Specialty Medication 2]	6.3 [Specialty Medication 3]	4.1.3 Communication/reliance on others	5.1 Barriers/challenges		Nurse	Interview
4.1.1 Rules/policies/procedures	6.13 Other	3.9 Patient/caregiver	5.1 Barriers/challenges	4.2.4 Logistics	3.8 External pharmacy								Nurse	Interview
4.1.1 Rules/policies/procedures	5.1 Barriers/challenges	3.8 External pharmacy	4.2.5 Other	2.13 Other									Nurse	Interview
4.1.1 Rules/policies/procedures	2.4 Timing considerations	6.13 Other	3.7 Pharmaceutical company	3.9 Patient/caregiver	5.1 Barriers/challenges								MD	Interview
4.1.1 Rules/policies/procedures	3.2 Nurse	3.9 Patient/caregiver	6 Medications	3.8 External pharmacy	2.6 Prior authorization/approval	2.2.2 External	2.4 Timing considerations	3.5 Insurance company	2.5 Teamwork	4.1.3 Communication/reliance on others	4.1.4 Documentation/administrative steps		Nurse practitioner	Interview
4.1.2 Workflow/number of steps	6.7 [Specialty Medication 7]	2.6 Prior authorization/approval	2.3 Documentation procedures	4.2.1 Insurance status	3.5 Insurance company	2.4 Timing considerations	6 Medications	5.1 Barriers/challenges					Nurse	Focus group 1
4.1.2 Workflow/number of steps	2.13 Other	6 Medications											Nurse	Focus group 1
4.1.2 Workflow/number of steps	3.9 Patient/caregiver	3.1 MD	2.1 Decision on which med to prescribe	6.13 Other	4.2.1 Insurance status	2.3 Documentation procedures	2.13 Other	3.10 Other	2.2.1 Internal	3.2 Nurse	4.1.4 Documentation/administrative steps		Nurse	Focus group 1
4.1.2 Workflow/number of steps	4.1.4 Documentation/administrative steps	3.9 Patient/caregiver	3.8 External pharmacy										Nurse	Focus group 1
4.1.2 Workflow/number of steps	2.2.2 External	3.8 External pharmacy	3.9 Patient/caregiver	6 Medications									Nurse	Focus group 1
4.1.2 Workflow/number of steps	4.1.4 Documentation/administrative steps	3.9 Patient/caregiver	3.8 External pharmacy										Nurse	Focus group 1
4.1.2 Workflow/number of steps	2.13 Other	3.1 MD	3.9 Patient/caregiver	2.3 Documentation procedures									Nurse	Focus group 1
4.1.2 Workflow/number of steps	5.1 Barriers/challenges	2.3 Documentation procedures	3.2 Nurse	2.2.2 External	3.5 Insurance company	2.6 Prior authorization/approval	3.9 Patient/caregiver	4.1.3 Communication/reliance on others	2.11 Changes over time	3.8 External pharmacy	2.2.3 Patient Communication		MD	Interview
4.1.2 Workflow/number of steps	3.4 Pharmacist	2.3 Documentation procedures	2.2.1 Internal	5.2 Facilitars/benefits	2.11 Changes over time								MD	Interview
4.1.2 Workflow/number of steps	5.2 Facilitars/benefits	2.4 Timing considerations	3.9 Patient/caregiver										MD	Interview
4.1.2 Workflow/number of steps	2.3 Documentation procedures	3.4 Pharmacist	3.9 Patient/caregiver	2.2.2 External	3.8 External pharmacy	4.1.4 Documentation/administrative steps	3.1 MD						MD	Interview
4.1.2 Workflow/number of steps	6.13 Other	3.9 Patient/caregiver	5.1 Barriers/challenges	3.10 Other	2.3 Documentation procedures	3.1 MD	4.1.4 Documentation/administrative steps	2.4 Timing considerations	2.6 Prior authorization/approval				Nurse	Interview
4.1.2 Workflow/number of steps	2.8 Process depends	6.2 [Specialty Medication 2]	2.11 Changes over time	2.6 Prior authorization/approval	2.3 Documentation procedures	5.1 Barriers/challenges							MD	Interview
4.1.2 Workflow/number of steps	2.2.1 Internal	3.4 Pharmacist	2.6 Prior authorization/approval	3.9 Patient/caregiver	6.13 Other	3.8 External pharmacy	2.2.3 Patient Communication	2.5 Teamwork	5.1 Barriers/challenges				Nurse	Interview
4.1.2 Workflow/number of steps	4.2.4 Logistics	6.13 Other	3.9 Patient/caregiver	3.5 Insurance company	4.2.1 Insurance status	3.1 MD	3.3 NP	2.4 Timing considerations	3.2 Nurse	2.3 Documentation procedures	5.1 Barriers/challenges		Nurse	Interview
4.1.2 Workflow/number of steps	6.4 [Specialty Medication 4]	5.1 Barriers/challenges	4.1.5 Point of contact	3.9 Patient/caregiver	2.2.2 External	3.4 Pharmacist	2.5 Teamwork	3.10 Other	3.8 External pharmacy	5.2 Facilitars/benefits			Nurse	Interview
4.1.2 Workflow/number of steps	2.2.1 Internal	2.3 Documentation procedures	3.1 MD	3.4 Pharmacist	4.1.1 Rules/policies/procedures	4.1.4 Documentation/administrative steps	4.1.5 Point of contact	6.2 [Specialty Medication 2]	6.3 [Specialty Medication 3]	4.1.3 Communication/reliance on others	5.1 Barriers/challenges		Nurse	Interview
4.1.2 Workflow/number of steps	2.1 Decision on which med to prescribe	2.3 Documentation procedures	2.5 Teamwork	6.4 [Specialty Medication 4]	3.4 Pharmacist	2.11 Changes over time	5.2 Facilitars/benefits						MD	Interview
4.1.2 Workflow/number of steps	6.13 Other	3.7 Pharmaceutical company	3.9 Patient/caregiver	1.5 Number of pt monthly with specialty meds	2.2.2 External	2.11 Changes over time	5.1 Barriers/challenges	1.4 Years of experience with LDD/LDN					Nurse	Interview
4.1.2 Workflow/number of steps	6.8 [Specialty Medication 5]	4.2.1 Insurance status	3.9 Patient/caregiver	5.1 Barriers/challenges	2.7 Appeals	3.5 Insurance company	4.1.3 Communication/reliance on others	3.8 External pharmacy	2.10 Uncertainty	2.6 Prior authorization/approval			Nurse	Focus group 2
4.1.2 Workflow/number of steps	3.7 Pharmaceutical company	3.8 External pharmacy	3.5 Insurance company	4.1.5 Point of contact	6.8 [Specialty Medication 5]	6.9 [Specialty Medication 9]	6.10 [Specialty Medication 6]	6.11 [Specialty Medication 10]	6.12 [Specialty Medication 11]	5.1 Barriers/challenges			Nurse	Focus group 2
4.1.2 Workflow/number of steps	3.4 Pharmacist	2.4 Timing considerations	2.11 Changes over time	5.2 Facilitars/benefits									MD	Interview
4.1.2 Workflow/number of steps	3.9 Patient/caregiver	6 Medications	3.5 Insurance company	5.2 Facilitars/benefits	2.2.3 Patient Communication	2.6 Prior authorization/approval	3.4 Pharmacist	2.3 Documentation procedures	2.5 Teamwork				Nurse practitioner	Interview
4.1.3 Communication/reliance on others	2.2.1 Internal	3.1 MD	5.1 Barriers/challenges	2.2.3 Patient Communication	2.3 Documentation procedures	6 Medications	3.9 Patient/caregiver	3.2 Nurse					Nurse	Focus group 1
4.1.3 Communication/reliance on others	2.6 Prior authorization/approval	3.4 Pharmacist	2.2.2 External	3.5 Insurance company	5.1 Barriers/challenges								Nurse	Focus group 1
4.1.3 Communication/reliance on others	5.1 Barriers/challenges	6.13 Other	3.6 Drug representative	3.8 External pharmacy	2.2.2 External	3.7 Pharmaceutical company	3.9 Patient/caregiver	4.2.2 Compliance	3.1 MD	4.1.5 Point of contact			Nurse	Focus group 1
4.1.3 Communication/reliance on others	6.7 [Specialty Medication 7]	4.2.1 Insurance status	5.1 Barriers/challenges	2.6 Prior authorization/approval	3.8 External pharmacy	3.4 Pharmacist	2.2.2 External	3.5 Insurance company	3.9 Patient/caregiver				Nurse	Focus group 1
4.1.3 Communication/reliance on others	3.10 Other	3.9 Patient/caregiver	2.6 Prior authorization/approval	3.5 Insurance company	2.2.2 External	2.4 Timing considerations	4.2.1 Insurance status						Nurse	Focus group 1
4.1.3 Communication/reliance on others	6.7 [Specialty Medication 7]	3.8 External pharmacy	3.10 Other	2.6 Prior authorization/approval	4.1.4 Documentation/administrative steps	2.5 Teamwork							Nurse	Focus group 1
4.1.3 Communication/reliance on others	3.4 Pharmacist	6.13 Other	5.1 Barriers/challenges	3.9 Patient/caregiver	4.2.2 Compliance								Nurse	Focus group 1
4.1.3 Communication/reliance on others	5.1 Barriers/challenges	2.3 Documentation procedures	3.2 Nurse	2.2.2 External	3.5 Insurance company	2.6 Prior authorization/approval	3.9 Patient/caregiver	4.1.2 Workflow/number of steps	2.11 Changes over time	3.8 External pharmacy	2.2.3 Patient Communication		MD	Interview
4.1.3 Communication/reliance on others	5.1 Barriers/challenges	3.2 Nurse	4.1.4 Documentation/administrative steps	3.1 MD	2.11 Changes over time								Nurse practitioner	Interview
4.1.3 Communication/reliance on others	5.1 Barriers/challenges	3.2 Nurse	2.2.2 External	3.5 Insurance company	3.9 Patient/caregiver	3.8 External pharmacy	2.2.3 Patient Communication						MD	Interview
4.1.3 Communication/reliance on others	3.2 Nurse	2.4 Timing considerations	5.1 Barriers/challenges	3.8 External pharmacy	4.1.1 Rules/policies/procedures	2.6 Prior authorization/approval	3.5 Insurance company	7.1 Practice/Healthcare-specific opinions	2.2.2 External				Nurse practitioner	Interview
4.1.3 Communication/reliance on others	5.1 Barriers/challenges	2.11 Changes over time	3.8 External pharmacy	2.2.2 External	3.2 Nurse	5.2 Facilitars/benefits	3.4 Pharmacist						Nurse practitioner	Interview
4.1.3 Communication/reliance on others	3.2 Nurse	3.10 Other	2.2.2 External										MD	Interview
4.1.3 Communication/reliance on others	5.1 Barriers/challenges	2.2.3 Patient Communication	2.2.1 Internal										Nurse	Interview
4.1.3 Communication/reliance on others	2.2.2 External	2.3 Documentation procedures	5.1 Barriers/challenges	3.9 Patient/caregiver	3.1 MD	2.9 Workaround	4.1.4 Documentation/administrative steps						Nurse	Interview
4.1.3 Communication/reliance on others	2.11 Changes over time	5.1 Barriers/challenges											MD	Interview
4.1.3 Communication/reliance on others	3.1 MD	2.1 Decision on which med to prescribe	2.2.3 Patient Communication	2.3 Documentation procedures	3.8 External pharmacy	3.7 Pharmaceutical company	2.6 Prior authorization/approval	2.2.2 External	4.1.4 Documentation/administrative steps	2.2.1 Internal	3.9 Patient/caregiver		Nurse	Interview
4.1.3 Communication/reliance on others	3.4 Pharmacist	2.2.1 Internal	6.4 [Specialty Medication 4]	3.8 External pharmacy									MD	Interview
4.1.3 Communication/reliance on others	2.2.1 Internal	2.3 Documentation procedures	3.1 MD	3.4 Pharmacist	4.1.1 Rules/policies/procedures	4.1.2 Workflow/number of steps	4.1.4 Documentation/administrative steps	4.1.5 Point of contact	6.2 [Specialty Medication 2]	6.3 [Specialty Medication 3]	5.1 Barriers/challenges		Nurse	Interview
4.1.3 Communication/reliance on others	2.2.3 Patient Communication	2.1 Decision on which med to prescribe	3.4 Pharmacist	6.13 Other	4.2.1 Insurance status	2.2.1 Internal	3.9 Patient/caregiver						Nurse practitioner	Interview
4.1.3 Communication/reliance on others	6 Medications	3.9 Patient/caregiver	2.2.2 External	6.8 [Specialty Medication 5]	3.8 External pharmacy	5.1 Barriers/challenges	3.5 Insurance company						Nurse	Focus group 2
4.1.3 Communication/reliance on others	3.5 Insurance company												Nurse	Focus group 2
4.1.3 Communication/reliance on others	4.1.4 Documentation/administrative steps	5.1 Barriers/challenges	2.3 Documentation procedures										Nurse	Focus group 2
4.1.3 Communication/reliance on others	3.8 External pharmacy	6 Medications	3.5 Insurance company	5.1 Barriers/challenges	2.9 Workaround								Nurse	Focus group 2
4.1.3 Communication/reliance on others	3.5 Insurance company	5.1 Barriers/challenges											Nurse	Focus group 2
4.1.3 Communication/reliance on others	6.8 [Specialty Medication 5]	5.2 Facilitars/benefits	6.9 [Specialty Medication 9]	3.9 Patient/caregiver	6 Medications	2.11 Changes over time							Nurse	Focus group 2
4.1.3 Communication/reliance on others	6.8 [Specialty Medication 5]	4.2.1 Insurance status	3.9 Patient/caregiver	5.1 Barriers/challenges	2.7 Appeals	3.5 Insurance company	3.8 External pharmacy	4.1.2 Workflow/number of steps	2.10 Uncertainty	2.6 Prior authorization/approval			Nurse	Focus group 2
4.1.3 Communication/reliance on others	3.5 Insurance company	4.1.4 Documentation/administrative steps	5.1 Barriers/challenges	2.6 Prior authorization/approval									Nurse	Focus group 2
4.1.3 Communication/reliance on others	3.9 Patient/caregiver	5.2 Facilitars/benefits											Nurse	Focus group 2
4.1.3 Communication/reliance on others	3.5 Insurance company	2.6 Prior authorization/approval	5.1 Barriers/challenges										Nurse	Focus group 2
4.1.3 Communication/reliance on others	3.10 Other	1.3.1 Inpatient	2.6 Prior authorization/approval	6.8 [Specialty Medication 5]	3.9 Patient/caregiver	2.4 Timing considerations	5.1 Barriers/challenges	2.10 Uncertainty					Nurse	Focus group 2
4.1.3 Communication/reliance on others	2.4 Timing considerations	2.2.3 Patient Communication	3.9 Patient/caregiver	5.1 Barriers/challenges	3.8 External pharmacy	2.2.2 External	2.6 Prior authorization/approval	4.2.2 Compliance					Nurse practitioner	Interview
4.1.3 Communication/reliance on others	2.4 Timing considerations	4.2.2 Compliance	3.8 External pharmacy	3.9 Patient/caregiver	2.11 Changes over time	5.1 Barriers/challenges	5.2 Facilitars/benefits	2.2.3 Patient Communication	2.2.2 External	2.2.1 Internal	6 Medications		Nurse practitioner	Interview
4.1.3 Communication/reliance on others	3.8 External pharmacy	2.2.2 External	3.9 Patient/caregiver	2.4 Timing considerations	4.2.1 Insurance status	2.6 Prior authorization/approval	6.13 Other	5.1 Barriers/challenges	6.13 Other	2.2.3 Patient Communication			Nurse practitioner	Interview
4.1.3 Communication/reliance on others	3.9 Patient/caregiver	2.4 Timing considerations	5.1 Barriers/challenges	4.2.2 Compliance	6 Medications	2.12 Preferences							Nurse practitioner	Interview
4.1.3 Communication/reliance on others	2.2.2 External	2.4 Timing considerations	5.1 Barriers/challenges	2.6 Prior authorization/approval	3.4 Pharmacist	2.2.1 Internal	4.2.1 Insurance status	3.9 Patient/caregiver	5.2 Facilitars/benefits	3.8 External pharmacy	2.2.3 Patient Communication		Nurse practitioner	Interview
4.1.3 Communication/reliance on others	3.2 Nurse	3.9 Patient/caregiver	6 Medications	3.8 External pharmacy	2.6 Prior authorization/approval	2.2.2 External	2.4 Timing considerations	3.5 Insurance company	4.1.1 Rules/policies/procedures	2.5 Teamwork	4.1.4 Documentation/administrative steps		Nurse practitioner	Interview
4.1.4 Documentation/administrative steps	3.10 Other	5.2 Facilitars/benefits	2.4 Timing considerations	2.5 Teamwork									Nurse	Focus group 1
4.1.4 Documentation/administrative steps	6.7 [Specialty Medication 7]	3.8 External pharmacy	3.10 Other	2.6 Prior authorization/approval	2.5 Teamwork	4.1.3 Communication/reliance on others							Nurse	Focus group 1
4.1.4 Documentation/administrative steps	2.5 Teamwork	3.10 Other	5.2 Facilitars/benefits	2.2.1 Internal									Nurse	Focus group 1
4.1.4 Documentation/administrative steps	3.9 Patient/caregiver	3.1 MD	2.1 Decision on which med to prescribe	6.13 Other	4.2.1 Insurance status	2.3 Documentation procedures	2.13 Other	3.10 Other	2.2.1 Internal	3.2 Nurse	4.1.2 Workflow/number of steps		Nurse	Focus group 1
4.1.4 Documentation/administrative steps	3.9 Patient/caregiver	3.8 External pharmacy	4.1.2 Workflow/number of steps										Nurse	Focus group 1
4.1.4 Documentation/administrative steps	3.9 Patient/caregiver	3.8 External pharmacy	4.1.2 Workflow/number of steps										Nurse	Focus group 1
4.1.4 Documentation/administrative steps	5.1 Barriers/challenges	3.2 Nurse	3.1 MD	4.1.3 Communication/reliance on others	2.11 Changes over time								Nurse practitioner	Interview
4.1.4 Documentation/administrative steps	5.1 Barriers/challenges												Nurse practitioner	Interview
4.1.4 Documentation/administrative steps	2.3 Documentation procedures	3.4 Pharmacist	3.9 Patient/caregiver	2.2.2 External	3.8 External pharmacy	4.1.2 Workflow/number of steps	3.1 MD						MD	Interview
4.1.4 Documentation/administrative steps	5.1 Barriers/challenges	2.11 Changes over time	3.2 Nurse	3.9 Patient/caregiver	2.4 Timing considerations								MD	Interview
4.1.4 Documentation/administrative steps	5.1 Barriers/challenges	2.3 Documentation procedures	3.2 Nurse	2.11 Changes over time	3.9 Patient/caregiver								Nurse practitioner	Interview
4.1.4 Documentation/administrative steps	6.13 Other	3.9 Patient/caregiver	5.1 Barriers/challenges	3.10 Other	2.3 Documentation procedures	3.1 MD	2.4 Timing considerations	4.1.2 Workflow/number of steps	2.6 Prior authorization/approval				Nurse	Interview
4.1.4 Documentation/administrative steps	4.1.1 Rules/policies/procedures	4.1.5 Point of contact	3.1 MD	2.3 Documentation procedures	3.8 External pharmacy	6.13 Other	3.5 Insurance company	2.2.1 Internal	2.2.2 External	2.9 Workaround	1.6 How learned the process		Nurse	Interview
4.1.4 Documentation/administrative steps	2.2.2 External	2.3 Documentation procedures	5.1 Barriers/challenges	3.9 Patient/caregiver	3.1 MD	2.9 Workaround	4.1.3 Communication/reliance on others						Nurse	Interview
4.1.4 Documentation/administrative steps	2.3 Documentation procedures	2.6 Prior authorization/approval	3.7 Pharmaceutical company	3.2 Nurse	4.1.1 Rules/policies/procedures								Nurse practitioner	Interview
4.1.4 Documentation/administrative steps	3.1 MD	2.1 Decision on which med to prescribe	2.2.3 Patient Communication	2.3 Documentation procedures	3.8 External pharmacy	3.7 Pharmaceutical company	2.6 Prior authorization/approval	2.2.2 External	4.1.3 Communication/reliance on others	2.2.1 Internal	3.9 Patient/caregiver		Nurse	Interview
4.1.4 Documentation/administrative steps	2.7 Appeals	2.4 Timing considerations	3.5 Insurance company										MD	Interview
4.1.4 Documentation/administrative steps	2.1 Decision on which med to prescribe	3.9 Patient/caregiver	2.4 Timing considerations	2.3 Documentation procedures	2.2.3 Patient Communication								Nurse practitioner	Interview
4.1.4 Documentation/administrative steps	3.2 Nurse	2.3 Documentation procedures	5.1 Barriers/challenges										Nurse practitioner	Interview
4.1.4 Documentation/administrative steps	2.2.1 Internal	2.3 Documentation procedures	3.1 MD	3.4 Pharmacist	4.1.1 Rules/policies/procedures	4.1.2 Workflow/number of steps	4.1.5 Point of contact	6.2 [Specialty Medication 2]	6.3 [Specialty Medication 3]	4.1.3 Communication/reliance on others	5.1 Barriers/challenges		Nurse	Interview
4.1.4 Documentation/administrative steps	5.1 Barriers/challenges	2.3 Documentation procedures	4.1.3 Communication/reliance on others										Nurse	Focus group 2
4.1.4 Documentation/administrative steps	3.5 Insurance company	4.1.3 Communication/reliance on others	5.1 Barriers/challenges	2.6 Prior authorization/approval									Nurse	Focus group 2
4.1.4 Documentation/administrative steps	3.5 Insurance company	5.1 Barriers/challenges	3.9 Patient/caregiver	2.7 Appeals	2.3 Documentation procedures								Nurse	Focus group 2
4.1.4 Documentation/administrative steps	2.6 Prior authorization/approval	6 Medications	5.2 Facilitars/benefits	3.5 Insurance company	3.9 Patient/caregiver	3.8 External pharmacy	2.4 Timing considerations	2.11 Changes over time					Nurse	Focus group 2
4.1.4 Documentation/administrative steps	3.8 External pharmacy	2.7 Appeals	3.1 MD	5.2 Facilitars/benefits	2.11 Changes over time								Nurse	Focus group 2
4.1.4 Documentation/administrative steps	3.2 Nurse	3.9 Patient/caregiver	6 Medications	3.8 External pharmacy	2.6 Prior authorization/approval	2.2.2 External	2.4 Timing considerations	3.5 Insurance company	4.1.1 Rules/policies/procedures	2.5 Teamwork	4.1.3 Communication/reliance on others		Nurse practitioner	Interview
4.1.5 Point of contact	5.2 Facilitars/benefits	3.4 Pharmacist	3.10 Other	6.6 [Specialty Medication 8]									Nurse	Focus group 1
4.1.5 Point of contact	5.1 Barriers/challenges	6.13 Other	3.6 Drug representative	4.1.3 Communication/reliance on others	3.8 External pharmacy	2.2.2 External	3.7 Pharmaceutical company	3.9 Patient/caregiver	4.2.2 Compliance	3.1 MD			Nurse	Focus group 1
4.1.5 Point of contact	5.1 Barriers/challenges	3.2 Nurse	2.2.3 Patient Communication	3.4 Pharmacist	2.11 Changes over time	6 Medications	5.2 Facilitars/benefits						Nurse practitioner	Interview
4.1.5 Point of contact	3.2 Nurse	3.4 Pharmacist	4.2.1 Insurance status	5.1 Barriers/challenges	4.1.1 Rules/policies/procedures	2.1 Decision on which med to prescribe	3.9 Patient/caregiver						MD	Interview
4.1.5 Point of contact													MD	Interview
4.1.5 Point of contact	4.1.1 Rules/policies/procedures	3.1 MD	2.3 Documentation procedures	3.8 External pharmacy	6.13 Other	4.1.4 Documentation/administrative steps	3.5 Insurance company	2.2.1 Internal	2.2.2 External	2.9 Workaround	1.6 How learned the process		Nurse	Interview
4.1.5 Point of contact	6.4 [Specialty Medication 4]	4.1.2 Workflow/number of steps	5.1 Barriers/challenges	3.9 Patient/caregiver	2.2.2 External	3.4 Pharmacist	2.5 Teamwork	3.10 Other	3.8 External pharmacy	5.2 Facilitars/benefits			Nurse	Interview
4.1.5 Point of contact	3.4 Pharmacist	6.3 [Specialty Medication 3]	6.13 Other	6.2 [Specialty Medication 2]	6.5 [Specialty Medication 12]	6.1 [Specialty Medication 1]	3.1 MD						Nurse	Interview
4.1.5 Point of contact													Nurse	Interview
4.1.5 Point of contact	5.2 Facilitars/benefits	3.1 MD											Nurse	Interview
4.1.5 Point of contact	2.2.1 Internal	2.3 Documentation procedures	3.1 MD	3.4 Pharmacist	4.1.1 Rules/policies/procedures	4.1.2 Workflow/number of steps	4.1.4 Documentation/administrative steps	6.2 [Specialty Medication 2]	6.3 [Specialty Medication 3]	4.1.3 Communication/reliance on others	5.1 Barriers/challenges		Nurse	Interview
4.1.5 Point of contact	3.5 Insurance company	5.1 Barriers/challenges											Nurse	Focus group 2
4.1.5 Point of contact	3.7 Pharmaceutical company	3.8 External pharmacy	3.5 Insurance company	4.1.2 Workflow/number of steps	6.8 [Specialty Medication 5]	6.9 [Specialty Medication 9]	6.10 [Specialty Medication 6]	6.11 [Specialty Medication 10]	6.12 [Specialty Medication 11]	5.1 Barriers/challenges			Nurse	Focus group 2
4.1.5 Point of contact	3.5 Insurance company	3.9 Patient/caregiver	3.8 External pharmacy	6 Medications	2.6 Prior authorization/approval	2.9 Workaround	5.1 Barriers/challenges						Nurse	Focus group 2
4.1.5 Point of contact	3.4 Pharmacist	3.8 External pharmacy	2.2.3 Patient Communication	6 Medications	5.2 Facilitars/benefits	3.1 MD	3.9 Patient/caregiver	5.1 Barriers/challenges	5.1 Barriers/challenges				Nurse practitioner	Interview
4.1.6 Other	5.1 Barriers/challenges	4.2.4 Logistics	3.9 Patient/caregiver										MD	Interview
4.1.6 Other	3.2 Nurse	5.1 Barriers/challenges	2.5 Teamwork										Nurse practitioner	Interview
4.1.6 Other	2.7 Appeals	2.13 Other											MD	Interview
4.1.6 Other	6 Medications	3.9 Patient/caregiver	3.8 External pharmacy	3.5 Insurance company									Nurse	Focus group 2
4.1.6 Other	6.13 Other	3.8 External pharmacy	4.2.1 Insurance status										MD	Interview
4.2.1 Insurance status	6.7 [Specialty Medication 7]	2.6 Prior authorization/approval	2.3 Documentation procedures	3.5 Insurance company	2.4 Timing considerations	4.1.2 Workflow/number of steps	6 Medications	5.1 Barriers/challenges					Nurse	Focus group 1
4.2.1 Insurance status	6.7 [Specialty Medication 7]	5.1 Barriers/challenges	2.6 Prior authorization/approval	3.8 External pharmacy	3.4 Pharmacist	2.2.2 External	3.5 Insurance company	4.1.3 Communication/reliance on others	3.9 Patient/caregiver				Nurse	Focus group 1
4.2.1 Insurance status	3.10 Other	3.9 Patient/caregiver	2.6 Prior authorization/approval	3.5 Insurance company	2.2.2 External	2.4 Timing considerations	4.1.3 Communication/reliance on others						Nurse	Focus group 1
4.2.1 Insurance status	3.8 External pharmacy	2.4 Timing considerations	3.9 Patient/caregiver	2.2.3 Patient Communication	4.2.2 Compliance	3.10 Other							Nurse	Focus group 1
4.2.1 Insurance status	3.9 Patient/caregiver	5.1 Barriers/challenges											Nurse	Focus group 1
4.2.1 Insurance status	2.8 Process depends	3.9 Patient/caregiver	3.10 Other	2.2.3 Patient Communication	2.3 Documentation procedures								Nurse	Focus group 1
4.2.1 Insurance status	3.9 Patient/caregiver	3.1 MD	2.1 Decision on which med to prescribe	6.13 Other	2.3 Documentation procedures	2.13 Other	3.10 Other	2.2.1 Internal	3.2 Nurse	4.1.2 Workflow/number of steps	4.1.4 Documentation/administrative steps		Nurse	Focus group 1
4.2.1 Insurance status	3.9 Patient/caregiver												Nurse	Focus group 1
4.2.1 Insurance status	3.9 Patient/caregiver												Nurse	Focus group 1
4.2.1 Insurance status	6 Medications	3.9 Patient/caregiver											Nurse	Focus group 1
4.2.1 Insurance status	3.4 Pharmacist	3.10 Other	6.13 Other	2.6 Prior authorization/approval	3.2 Nurse	3.9 Patient/caregiver	3.8 External pharmacy	6.7 [Specialty Medication 7]	2.2.2 External	2.5 Teamwork			Nurse	Focus group 1
4.2.1 Insurance status	3.9 Patient/caregiver	3.1 MD	3.2 Nurse	3.4 Pharmacist	2.2.3 Patient Communication	5.2 Facilitars/benefits							MD	Interview
4.2.1 Insurance status	3.9 Patient/caregiver	5.1 Barriers/challenges	6.13 Other	3.5 Insurance company	2.1 Decision on which med to prescribe	4.1.1 Rules/policies/procedures							Nurse practitioner	Interview
4.2.1 Insurance status	2.2.1 Internal	2.7 Appeals	3.2 Nurse	3.4 Pharmacist	5.2 Facilitars/benefits								MD	Interview
4.2.1 Insurance status	3.9 Patient/caregiver	2.4 Timing considerations	2.11 Changes over time	3.5 Insurance company	6.13 Other	3.4 Pharmacist	5.2 Facilitars/benefits	2.1 Decision on which med to prescribe	4.1.1 Rules/policies/procedures				Nurse practitioner	Interview
4.2.1 Insurance status	3.2 Nurse	3.4 Pharmacist	5.1 Barriers/challenges	4.1.5 Point of contact	4.1.1 Rules/policies/procedures	2.1 Decision on which med to prescribe	3.9 Patient/caregiver						MD	Interview
4.2.1 Insurance status	5.1 Barriers/challenges	4.2.2 Compliance											Nurse practitioner	Interview
4.2.1 Insurance status	6.13 Other	3.9 Patient/caregiver	3.4 Pharmacist	2.2.2 External	3.7 Pharmaceutical company	5.1 Barriers/challenges	2.11 Changes over time	3.2 Nurse	5.2 Facilitars/benefits				Nurse practitioner	Interview
4.2.1 Insurance status	6.13 Other	2.4 Timing considerations	4.1.1 Rules/policies/procedures	2.6 Prior authorization/approval	3.5 Insurance company	1.3.1 Inpatient	5.1 Barriers/challenges	3.9 Patient/caregiver					Nurse	Interview
4.2.1 Insurance status	5.1 Barriers/challenges	2.4 Timing considerations	6 Medications	3.9 Patient/caregiver									Nurse practitioner	Interview
4.2.1 Insurance status	2.4 Timing considerations	2.6 Prior authorization/approval	6.2 [Specialty Medication 2]	3.4 Pharmacist	3.9 Patient/caregiver	2.1 Decision on which med to prescribe							MD	Interview
4.2.1 Insurance status	6.2 [Specialty Medication 2]	3.4 Pharmacist	5.2 Facilitars/benefits										MD	Interview
4.2.1 Insurance status	3.4 Pharmacist	5.2 Facilitars/benefits	2.3 Documentation procedures	2.3 Documentation procedures	3.9 Patient/caregiver	2.5 Teamwork							MD	Interview
4.2.1 Insurance status	5.1 Barriers/challenges	3.5 Insurance company	6.13 Other	3.4 Pharmacist	4.2.1 Insurance status	3.7 Pharmaceutical company	7.2 Economic/Other (See until codes appear)	6.2 [Specialty Medication 2]	3.2 Nurse				Nurse	Interview
4.2.1 Insurance status	5.1 Barriers/challenges	4.2.1 Insurance status	3.5 Insurance company	6.13 Other	3.4 Pharmacist	3.7 Pharmaceutical company	7.2 Economic/Other (See until codes appear)	6.2 [Specialty Medication 2]	3.2 Nurse				Nurse	Interview
4.2.1 Insurance status	4.2.4 Logistics	6.13 Other	3.9 Patient/caregiver	3.5 Insurance company	3.1 MD	3.3 NP	2.4 Timing considerations	3.2 Nurse	2.3 Documentation procedures	4.1.2 Workflow/number of steps	5.1 Barriers/challenges		Nurse	Interview
4.2.1 Insurance status	6 Medications												Nurse practitioner	Interview
4.2.1 Insurance status	2.1 Decision on which med to prescribe	3.9 Patient/caregiver											MD	Interview
4.2.1 Insurance status	3.4 Pharmacist	6.4 [Specialty Medication 4]	3.9 Patient/caregiver	2.4 Timing considerations	5.2 Facilitars/benefits	3.10 Other	2.5 Teamwork						Nurse	Interview
4.2.1 Insurance status	3.9 Patient/caregiver	2.2.3 Patient Communication	2.1 Decision on which med to prescribe	2.7 Appeals	2.6 Prior authorization/approval	2.11 Changes over time	2.2.1 Internal	5.1 Barriers/challenges	3.4 Pharmacist	6 Medications			MD	Interview
4.2.1 Insurance status	6.3 [Specialty Medication 3]	3.8 External pharmacy	3.4 Pharmacist	3.6 Drug representative	5.1 Barriers/challenges	2.3 Documentation procedures	2.2.1 Internal	2.2.2 External					Nurse practitioner	Interview
4.2.1 Insurance status	2.6 Prior authorization/approval	2.3 Documentation procedures	3.8 External pharmacy	4.1.1 Rules/policies/procedures	5.2 Facilitars/benefits	5.1 Barriers/challenges	3.9 Patient/caregiver	6 Medications					Nurse	Interview
4.2.1 Insurance status	2.2.3 Patient Communication	2.8 Process depends	3.9 Patient/caregiver	6 Medications									Nurse	Interview
4.2.1 Insurance status	3.6 Drug representative	6.13 Other											Nurse practitioner	Interview
4.2.1 Insurance status	2.2.2 External	6 Medications											MD	Interview
4.2.1 Insurance status	3.9 Patient/caregiver	3.10 Other	3.4 Pharmacist										MD	Interview
4.2.1 Insurance status	3.9 Patient/caregiver	6.3 [Specialty Medication 3]	3.4 Pharmacist	3.8 External pharmacy									MD	Interview
4.2.1 Insurance status	3.6 Drug representative	3.9 Patient/caregiver	5.1 Barriers/challenges	4.2.2 Compliance									Nurse practitioner	Interview
4.2.1 Insurance status	3.4 Pharmacist	2.2.1 Internal	3.5 Insurance company	2.2.3 Patient Communication	3.9 Patient/caregiver	6.13 Other	2.3 Documentation procedures	2.1 Decision on which med to prescribe	6 Medications	2.4 Timing considerations	2.7 Appeals	2.6 Prior authorization/approval	MD	Interview
4.2.1 Insurance status	3.4 Pharmacist	2.2.3 Patient Communication	2.2.1 Internal	5.2 Facilitars/benefits	2.1 Decision on which med to prescribe	3.8 External pharmacy	3.9 Patient/caregiver	6 Medications					Nurse practitioner	Interview
4.2.1 Insurance status	2.1 Decision on which med to prescribe	2.6 Prior authorization/approval	2.2.3 Patient Communication										MD	Interview
4.2.1 Insurance status	3.9 Patient/caregiver	2.6 Prior authorization/approval	2.2.3 Patient Communication	3.4 Pharmacist	5.1 Barriers/challenges								MD	Interview
4.2.1 Insurance status	3.7 Pharmaceutical company	3.9 Patient/caregiver	5.1 Barriers/challenges	6.4 [Specialty Medication 4]	1.4 Years of experience with LDD/LDN								Nurse	Interview
4.2.1 Insurance status	2.2.3 Patient Communication	2.1 Decision on which med to prescribe	3.4 Pharmacist	6.13 Other	4.1.3 Communication/reliance on others	2.2.1 Internal	3.9 Patient/caregiver						Nurse practitioner	Interview
4.2.1 Insurance status	6.8 [Specialty Medication 5]	3.9 Patient/caregiver	5.1 Barriers/challenges	2.7 Appeals	3.5 Insurance company	4.1.3 Communication/reliance on others	3.8 External pharmacy	4.1.2 Workflow/number of steps	2.10 Uncertainty	2.6 Prior authorization/approval			Nurse	Focus group 2
4.2.1 Insurance status	3.5 Insurance company												Nurse	Focus group 2
4.2.1 Insurance status	5.1 Barriers/challenges	3.7 Pharmaceutical company	2.2.1 Internal	2.2.3 Patient Communication	3.9 Patient/caregiver	6 Medications	2.8 Process depends						MD	Interview
4.2.1 Insurance status	3.9 Patient/caregiver	2.4 Timing considerations	6 Medications	6.13 Other	3.8 External pharmacy	3.5 Insurance company	5.1 Barriers/challenges						Nurse practitioner	Interview
4.2.1 Insurance status	2.1 Decision on which med to prescribe	6 Medications	3.9 Patient/caregiver	5.1 Barriers/challenges									Nurse practitioner	Interview
4.2.1 Insurance status	2.2.1 Internal	3.4 Pharmacist	6 Medications	2.2.3 Patient Communication	5.2 Facilitars/benefits	3.8 External pharmacy	3.9 Patient/caregiver	3.7 Pharmaceutical company					Nurse practitioner	Interview
4.2.1 Insurance status	5.1 Barriers/challenges	6.13 Other	3.8 External pharmacy	6.8 [Specialty Medication 5]	3.9 Patient/caregiver	6.10 [Specialty Medication 6]	3.5 Insurance company	4.2.4 Logistics	2.1 Decision on which med to prescribe				Nurse practitioner	Interview
4.2.1 Insurance status	3.1 MD	3.2 Nurse	3.6 Drug representative	5.1 Barriers/challenges									MD	Interview
4.2.1 Insurance status	6.13 Other	3.8 External pharmacy	4.1.6 Other										MD	Interview
4.2.1 Insurance status	3.8 External pharmacy	2.2.2 External	3.9 Patient/caregiver	2.4 Timing considerations	2.6 Prior authorization/approval	6.13 Other	4.1.3 Communication/reliance on others	5.1 Barriers/challenges	6.13 Other	2.2.3 Patient Communication			Nurse practitioner	Interview
4.2.1 Insurance status	2.2.2 External	2.4 Timing considerations	5.1 Barriers/challenges	2.6 Prior authorization/approval	4.1.3 Communication/reliance on others	3.4 Pharmacist	2.2.1 Internal	3.9 Patient/caregiver	5.2 Facilitars/benefits	3.8 External pharmacy	2.2.3 Patient Communication		Nurse practitioner	Interview
4.2.2 Compliance	6.13 Other	5.1 Barriers/challenges	3.9 Patient/caregiver										Nurse	Focus group 1
4.2.2 Compliance	3.9 Patient/caregiver	6 Medications	5.1 Barriers/challenges										Nurse	Focus group 1
4.2.2 Compliance	6.13 Other	3.9 Patient/caregiver	5.1 Barriers/challenges										Nurse	Focus group 1
4.2.2 Compliance	5.1 Barriers/challenges	6.13 Other	3.6 Drug representative	4.1.3 Communication/reliance on others	3.8 External pharmacy	2.2.2 External	3.7 Pharmaceutical company	3.9 Patient/caregiver	3.1 MD	4.1.5 Point of contact			Nurse	Focus group 1
4.2.2 Compliance	6.13 Other	3.9 Patient/caregiver	2.13 Other	2.2.3 Patient Communication	3.1 MD	3.10 Other	5.1 Barriers/challenges	2.4 Timing considerations					Nurse	Focus group 1
4.2.2 Compliance	6 Medications	2.13 Other	3.9 Patient/caregiver	5.1 Barriers/challenges									Nurse	Focus group 1
4.2.2 Compliance	3.8 External pharmacy	2.4 Timing considerations	3.9 Patient/caregiver	2.2.3 Patient Communication	4.2.1 Insurance status	3.10 Other							Nurse	Focus group 1
4.2.2 Compliance	3.4 Pharmacist	6.13 Other	5.1 Barriers/challenges	4.1.3 Communication/reliance on others	3.9 Patient/caregiver								Nurse	Focus group 1
4.2.2 Compliance	2.4 Timing considerations	2.6 Prior authorization/approval	5.1 Barriers/challenges	7.1 Practice/Healthcare-specific opinions	2.2.3 Patient Communication								Nurse	Focus group 1
4.2.2 Compliance	6 Medications	3.9 Patient/caregiver	3.4 Pharmacist	2.2.3 Patient Communication	5.2 Facilitars/benefits								Nurse practitioner	Interview
4.2.2 Compliance	3.9 Patient/caregiver	3.4 Pharmacist											Nurse practitioner	Interview
4.2.2 Compliance	4.2.1 Insurance status	5.1 Barriers/challenges											Nurse practitioner	Interview
4.2.2 Compliance	3.4 Pharmacist	3.9 Patient/caregiver	2.2.3 Patient Communication										Nurse practitioner	Interview
4.2.2 Compliance	5.1 Barriers/challenges	4.2.4 Logistics	3.4 Pharmacist	2.2.3 Patient Communication	3.9 Patient/caregiver								MD	Interview
4.2.2 Compliance	3.9 Patient/caregiver	4.2.4 Logistics	6 Medications										Nurse practitioner	Interview
4.2.2 Compliance	2.1 Decision on which med to prescribe	3.9 Patient/caregiver	6.1 [Specialty Medication 1]	3.8 External pharmacy	2.4 Timing considerations	3.6 Drug representative	3.4 Pharmacist	5.2 Facilitars/benefits	2.2.1 Internal				Nurse practitioner	Interview
4.2.2 Compliance	3.9 Patient/caregiver												Nurse practitioner	Interview
4.2.2 Compliance	6 Medications	3.9 Patient/caregiver	2.2.3 Patient Communication										MD	Interview
4.2.2 Compliance	2.2.3 Patient Communication	3.9 Patient/caregiver											Nurse practitioner	Interview
4.2.2 Compliance	3.6 Drug representative	4.2.1 Insurance status	3.9 Patient/caregiver	5.1 Barriers/challenges									Nurse practitioner	Interview
4.2.2 Compliance	2.2.3 Patient Communication	3.2 Nurse	3.4 Pharmacist	2.2.1 Internal	5.1 Barriers/challenges	3.9 Patient/caregiver	6 Medications						MD	Interview
4.2.2 Compliance	3.9 Patient/caregiver	5.1 Barriers/challenges	6 Medications										MD	Interview
4.2.2 Compliance	2.4 Timing considerations	2.2.3 Patient Communication	3.9 Patient/caregiver	5.1 Barriers/challenges	3.8 External pharmacy	2.2.2 External	2.6 Prior authorization/approval	4.1.3 Communication/reliance on others					Nurse practitioner	Interview
4.2.2 Compliance	2.2.3 Patient Communication	3.9 Patient/caregiver	5.1 Barriers/challenges	6 Medications									MD	Interview
4.2.2 Compliance	3.9 Patient/caregiver	6 Medications											MD	Interview
4.2.2 Compliance	5.2 Facilitars/benefits	2.2.3 Patient Communication	3.9 Patient/caregiver	5.1 Barriers/challenges									MD	Interview
4.2.2 Compliance	2.4 Timing considerations	3.8 External pharmacy	3.9 Patient/caregiver	2.11 Changes over time	5.1 Barriers/challenges	5.2 Facilitars/benefits	2.2.3 Patient Communication	2.2.2 External	2.2.1 Internal	4.1.3 Communication/reliance on others	6 Medications		Nurse practitioner	Interview
4.2.2 Compliance	3.9 Patient/caregiver	2.4 Timing considerations	5.1 Barriers/challenges	6 Medications	2.12 Preferences	4.1.3 Communication/reliance on others							Nurse practitioner	Interview
4.2.4 Logistics	6.7 [Specialty Medication 7]	3.9 Patient/caregiver											Nurse	Focus group 1
4.2.4 Logistics	2.2.3 Patient Communication	5.1 Barriers/challenges	3.9 Patient/caregiver	3.1 MD	6 Medications	2.3 Documentation procedures	3.10 Other						Nurse	Focus group 1
4.2.4 Logistics	5.1 Barriers/challenges	3.9 Patient/caregiver	4.1.6 Other										MD	Interview
4.2.4 Logistics	5.1 Barriers/challenges	3.4 Pharmacist	4.2.2 Compliance	2.2.3 Patient Communication	3.9 Patient/caregiver								MD	Interview
4.2.4 Logistics	3.9 Patient/caregiver	4.2.2 Compliance	6 Medications										Nurse practitioner	Interview
4.2.4 Logistics	6.13 Other	3.9 Patient/caregiver	3.5 Insurance company	4.2.1 Insurance status	3.1 MD	3.3 NP	2.4 Timing considerations	3.2 Nurse	2.3 Documentation procedures	4.1.2 Workflow/number of steps	5.1 Barriers/challenges		Nurse	Interview
4.2.4 Logistics	2.4 Timing considerations	2.3 Documentation procedures	3.9 Patient/caregiver										Nurse practitioner	Interview
4.2.4 Logistics	3.9 Patient/caregiver	5.1 Barriers/challenges											Nurse	Interview
4.2.4 Logistics	6.13 Other	3.9 Patient/caregiver	5.1 Barriers/challenges	3.8 External pharmacy	4.1.1 Rules/policies/procedures								Nurse	Interview
4.2.4 Logistics	3.9 Patient/caregiver	5.1 Barriers/challenges	2.4 Timing considerations										Nurse	Focus group 2
4.2.4 Logistics	5.1 Barriers/challenges	4.2.1 Insurance status	6.13 Other	3.8 External pharmacy	6.8 [Specialty Medication 5]	3.9 Patient/caregiver	6.10 [Specialty Medication 6]	3.5 Insurance company	2.1 Decision on which med to prescribe				Nurse practitioner	Interview
4.2.5 Other	6 Medications	3.9 Patient/caregiver											MD	Interview
4.2.5 Other	3.4 Pharmacist	2.7 Appeals	2.3 Documentation procedures	2.8 Process depends	3.5 Insurance company								MD	Interview
4.2.5 Other	6 Medications	3.9 Patient/caregiver											MD	Interview
4.2.5 Other	5.1 Barriers/challenges	4.1.1 Rules/policies/procedures	3.8 External pharmacy	2.13 Other									Nurse	Interview
4.2.5 Other	3.9 Patient/caregiver	6 Medications											Nurse	Focus group 2
4.2.5 Other	2.7 Appeals	2.13 Other											Nurse	Focus group 2
4.2.5 Other	3.9 Patient/caregiver												Nurse	Focus group 2
4.2.5 Other	6 Medications	3.9 Patient/caregiver	5.1 Barriers/challenges	3.7 Pharmaceutical company	2.4 Timing considerations	2.12 Preferences							MD	Interview
5.1 Barriers/challenges	2.2.1 Internal	3.1 MD	2.2.3 Patient Communication	4.1.3 Communication/reliance on others	2.3 Documentation procedures	6 Medications	3.9 Patient/caregiver	3.2 Nurse					Nurse	Focus group 1
5.1 Barriers/challenges	4.2.2 Compliance	6.13 Other	3.9 Patient/caregiver										Nurse	Focus group 1
5.1 Barriers/challenges	2.6 Prior authorization/approval	3.4 Pharmacist	2.2.2 External	3.5 Insurance company	4.1.3 Communication/reliance on others								Nurse	Focus group 1
5.1 Barriers/challenges	3.9 Patient/caregiver	6 Medications	4.2.2 Compliance										Nurse	Focus group 1
5.1 Barriers/challenges	6.7 [Specialty Medication 7]	2.6 Prior authorization/approval	2.3 Documentation procedures	4.2.1 Insurance status	3.5 Insurance company	2.4 Timing considerations	4.1.2 Workflow/number of steps	6 Medications					Nurse	Focus group 1
5.1 Barriers/challenges	6.13 Other	3.9 Patient/caregiver	4.2.2 Compliance										Nurse	Focus group 1
5.1 Barriers/challenges	6.13 Other	3.6 Drug representative	4.1.3 Communication/reliance on others	3.8 External pharmacy	2.2.2 External	3.7 Pharmaceutical company	3.9 Patient/caregiver	4.2.2 Compliance	3.1 MD	4.1.5 Point of contact			Nurse	Focus group 1
5.1 Barriers/challenges	6.7 [Specialty Medication 7]	4.2.1 Insurance status	2.6 Prior authorization/approval	3.8 External pharmacy	3.4 Pharmacist	2.2.2 External	3.5 Insurance company	4.1.3 Communication/reliance on others	3.9 Patient/caregiver				Nurse	Focus group 1
5.1 Barriers/challenges	6.13 Other	3.9 Patient/caregiver	4.2.2 Compliance	2.13 Other	2.2.3 Patient Communication	3.1 MD	3.10 Other	2.4 Timing considerations					Nurse	Focus group 1
5.1 Barriers/challenges	4.2.2 Compliance	6 Medications	2.13 Other	3.9 Patient/caregiver									Nurse	Focus group 1
5.1 Barriers/challenges	4.2.2 Compliance	6 Medications	2.13 Other	3.9 Patient/caregiver									Nurse	Focus group 1
5.1 Barriers/challenges	3.9 Patient/caregiver	2.2.3 Patient Communication											Nurse	Focus group 1
5.1 Barriers/challenges	2.3 Documentation procedures												Nurse	Focus group 1
5.1 Barriers/challenges	3.9 Patient/caregiver	4.2.1 Insurance status											Nurse	Focus group 1
5.1 Barriers/challenges	2.3 Documentation procedures												Nurse	Focus group 1
5.1 Barriers/challenges	4.1.1 Rules/policies/procedures												Nurse	Focus group 1
5.1 Barriers/challenges	2.6 Prior authorization/approval	4.1.1 Rules/policies/procedures											Nurse	Focus group 1
5.1 Barriers/challenges	3.4 Pharmacist	6.13 Other	4.1.3 Communication/reliance on others	3.9 Patient/caregiver	4.2.2 Compliance								Nurse	Focus group 1
5.1 Barriers/challenges	2.8 Process depends	3.9 Patient/caregiver	6 Medications	2.3 Documentation procedures	3.1 MD	3.10 Other	2.5 Teamwork	5.2 Facilitars/benefits					Nurse	Focus group 1
5.1 Barriers/challenges	2.4 Timing considerations	2.8 Process depends	7.1 Practice/Healthcare-specific opinions										Nurse	Focus group 1
5.1 Barriers/challenges	3.5 Insurance company	2.2.2 External											Nurse	Focus group 1
5.1 Barriers/challenges	3.1 MD	2.2.2 External											Nurse	Focus group 1
5.1 Barriers/challenges	2.6 Prior authorization/approval	2.2.2 External	3.5 Insurance company	6 Medications	2.4 Timing considerations								Nurse	Focus group 1
5.1 Barriers/challenges	2.4 Timing considerations												Nurse	Focus group 1
5.1 Barriers/challenges	2.4 Timing considerations	2.6 Prior authorization/approval	7.1 Practice/Healthcare-specific opinions	4.2.2 Compliance	2.2.3 Patient Communication								Nurse	Focus group 1
5.1 Barriers/challenges	3.1 MD	2.3 Documentation procedures	2.4 Timing considerations										Nurse	Focus group 1
5.1 Barriers/challenges	2.2.3 Patient Communication	4.2.4 Logistics	3.9 Patient/caregiver	3.1 MD	6 Medications	2.3 Documentation procedures	3.10 Other						Nurse	Focus group 1
5.1 Barriers/challenges	3.9 Patient/caregiver	2.13 Other											Nurse	Focus group 1
5.1 Barriers/challenges													Nurse	Focus group 1
5.1 Barriers/challenges	2.4 Timing considerations	4.1.1 Rules/policies/procedures	2.2.2 External										Nurse	Focus group 1
5.1 Barriers/challenges	2.3 Documentation procedures	3.2 Nurse	2.2.2 External	3.5 Insurance company	2.6 Prior authorization/approval	3.9 Patient/caregiver	4.1.3 Communication/reliance on others	4.1.2 Workflow/number of steps	2.11 Changes over time	3.8 External pharmacy	2.2.3 Patient Communication		MD	Interview
5.1 Barriers/challenges	3.9 Patient/caregiver	4.2.1 Insurance status	6.13 Other	3.5 Insurance company	2.1 Decision on which med to prescribe	4.1.1 Rules/policies/procedures							Nurse practitioner	Interview
5.1 Barriers/challenges	4.2.4 Logistics	3.9 Patient/caregiver	4.1.6 Other										MD	Interview
5.1 Barriers/challenges	3.4 Pharmacist	3.8 External pharmacy	3.9 Patient/caregiver										Nurse practitioner	Interview
5.1 Barriers/challenges	3.2 Nurse	4.1.4 Documentation/administrative steps	3.1 MD	4.1.3 Communication/reliance on others	2.11 Changes over time								Nurse practitioner	Interview
5.1 Barriers/challenges	3.2 Nurse	2.2.3 Patient Communication	3.4 Pharmacist	2.11 Changes over time	6 Medications	4.1.5 Point of contact	5.2 Facilitars/benefits						Nurse practitioner	Interview
5.1 Barriers/challenges	4.1.4 Documentation/administrative steps												Nurse practitioner	Interview
5.1 Barriers/challenges	3.2 Nurse	3.4 Pharmacist	4.2.1 Insurance status	4.1.5 Point of contact	4.1.1 Rules/policies/procedures	2.1 Decision on which med to prescribe	3.9 Patient/caregiver						MD	Interview
5.1 Barriers/challenges	3.2 Nurse	2.2.2 External	3.5 Insurance company	3.9 Patient/caregiver	4.1.3 Communication/reliance on others	3.8 External pharmacy	2.2.3 Patient Communication						MD	Interview
5.1 Barriers/challenges	4.2.1 Insurance status	4.2.2 Compliance											Nurse practitioner	Interview
5.1 Barriers/challenges	3.2 Nurse	2.4 Timing considerations	3.8 External pharmacy	4.1.3 Communication/reliance on others	4.1.1 Rules/policies/procedures	2.6 Prior authorization/approval	3.5 Insurance company	7.1 Practice/Healthcare-specific opinions	2.2.2 External				Nurse practitioner	Interview
5.1 Barriers/challenges	3.9 Patient/caregiver	6 Medications	2.11 Changes over time	7.1 Practice/Healthcare-specific opinions									MD	Interview
5.1 Barriers/challenges	2.11 Changes over time	3.8 External pharmacy	2.2.2 External	3.2 Nurse	5.2 Facilitars/benefits	3.4 Pharmacist	4.1.3 Communication/reliance on others						Nurse practitioner	Interview
5.1 Barriers/challenges	3.2 Nurse	2.4 Timing considerations	6 Medications	1.4 Years of experience with LDD/LDN	2.3 Documentation procedures								Nurse practitioner	Interview
5.1 Barriers/challenges	6.13 Other	3.9 Patient/caregiver	4.2.1 Insurance status	3.4 Pharmacist	2.2.2 External	3.7 Pharmaceutical company	2.11 Changes over time	3.2 Nurse	5.2 Facilitars/benefits				Nurse practitioner	Interview
5.1 Barriers/challenges	2.11 Changes over time	3.2 Nurse	3.9 Patient/caregiver	2.4 Timing considerations	4.1.4 Documentation/administrative steps								MD	Interview
5.1 Barriers/challenges	2.3 Documentation procedures	4.1.4 Documentation/administrative steps	3.2 Nurse	2.11 Changes over time	3.9 Patient/caregiver								Nurse practitioner	Interview
5.1 Barriers/challenges	6.13 Other	3.9 Patient/caregiver	3.10 Other	2.3 Documentation procedures	3.1 MD	4.1.4 Documentation/administrative steps	2.4 Timing considerations	4.1.2 Workflow/number of steps	2.6 Prior authorization/approval				Nurse	Interview
5.1 Barriers/challenges	2.8 Process depends	6.2 [Specialty Medication 2]	2.11 Changes over time	2.6 Prior authorization/approval	2.3 Documentation procedures	4.1.2 Workflow/number of steps							MD	Interview
5.1 Barriers/challenges	6.13 Other	2.4 Timing considerations	4.1.1 Rules/policies/procedures	2.6 Prior authorization/approval	3.5 Insurance company	4.2.1 Insurance status	1.3.1 Inpatient	3.9 Patient/caregiver					Nurse	Interview
5.1 Barriers/challenges	2.2.3 Patient Communication	2.2.1 Internal	4.1.3 Communication/reliance on others										Nurse	Interview
5.1 Barriers/challenges	4.2.1 Insurance status	2.4 Timing considerations	6 Medications	3.9 Patient/caregiver									Nurse practitioner	Interview
5.1 Barriers/challenges	4.2.4 Logistics	3.4 Pharmacist	4.2.2 Compliance	2.2.3 Patient Communication	3.9 Patient/caregiver								MD	Interview
5.1 Barriers/challenges	2.2.1 Internal	3.4 Pharmacist	2.6 Prior authorization/approval	3.9 Patient/caregiver	6.13 Other	3.8 External pharmacy	2.2.3 Patient Communication	2.5 Teamwork	4.1.2 Workflow/number of steps				Nurse	Interview
5.1 Barriers/challenges	3.2 Nurse	4.1.6 Other	2.5 Teamwork										Nurse practitioner	Interview
5.1 Barriers/challenges	4.2.1 Insurance status	3.5 Insurance company	6.13 Other	3.4 Pharmacist	4.2.1 Insurance status	3.7 Pharmaceutical company	7.2 Economic/Other (See until codes appear)	6.2 [Specialty Medication 2]	3.2 Nurse				Nurse	Interview
5.1 Barriers/challenges	4.2.4 Logistics	6.13 Other	3.9 Patient/caregiver	3.5 Insurance company	4.2.1 Insurance status	3.1 MD	3.3 NP	2.4 Timing considerations	3.2 Nurse	2.3 Documentation procedures	4.1.2 Workflow/number of steps		Nurse	Interview
5.1 Barriers/challenges	2.2.2 External	2.3 Documentation procedures	3.9 Patient/caregiver	3.1 MD	2.9 Workaround	4.1.4 Documentation/administrative steps	4.1.3 Communication/reliance on others						Nurse	Interview
5.1 Barriers/challenges	3.9 Patient/caregiver	2.2.3 Patient Communication	2.1 Decision on which med to prescribe	4.2.1 Insurance status	2.7 Appeals	2.6 Prior authorization/approval	2.11 Changes over time	2.2.1 Internal	3.4 Pharmacist	6 Medications			MD	Interview
5.1 Barriers/challenges	6.3 [Specialty Medication 3]	3.8 External pharmacy	3.4 Pharmacist	3.6 Drug representative	2.3 Documentation procedures	2.2.1 Internal	2.2.2 External	4.2.1 Insurance status					Nurse practitioner	Interview
5.1 Barriers/challenges	2.3 Documentation procedures	2.11 Changes over time	2.4 Timing considerations	2.2.3 Patient Communication	3.9 Patient/caregiver								Nurse practitioner	Interview
5.1 Barriers/challenges	2.11 Changes over time	4.1.3 Communication/reliance on others											MD	Interview
5.1 Barriers/challenges	2.6 Prior authorization/approval	2.3 Documentation procedures	3.8 External pharmacy	4.1.1 Rules/policies/procedures	4.2.1 Insurance status	5.2 Facilitars/benefits	3.9 Patient/caregiver	6 Medications					Nurse	Interview
5.1 Barriers/challenges	3.2 Nurse	3.9 Patient/caregiver											Nurse	Interview
5.1 Barriers/challenges	6.13 Other	3.9 Patient/caregiver											Nurse	Interview
5.1 Barriers/challenges	6.4 [Specialty Medication 4]	4.1.2 Workflow/number of steps	4.1.5 Point of contact	3.9 Patient/caregiver	2.2.2 External	3.4 Pharmacist	2.5 Teamwork	3.10 Other	3.8 External pharmacy	5.2 Facilitars/benefits			Nurse	Interview
5.1 Barriers/challenges	4.2.4 Logistics	3.9 Patient/caregiver											Nurse	Interview
5.1 Barriers/challenges	2.11 Changes over time	3.2 Nurse	2.5 Teamwork	2.3 Documentation procedures	2.2.1 Internal								Nurse practitioner	Interview
5.1 Barriers/challenges	3.6 Drug representative	4.2.1 Insurance status	3.9 Patient/caregiver	4.2.2 Compliance									Nurse practitioner	Interview
5.1 Barriers/challenges	2.4 Timing considerations												MD	Interview
5.1 Barriers/challenges	2.8 Process depends	6 Medications											Nurse	Interview
5.1 Barriers/challenges	3.9 Patient/caregiver	4.2.1 Insurance status	2.6 Prior authorization/approval	2.2.3 Patient Communication	3.4 Pharmacist								MD	Interview
5.1 Barriers/challenges	2.4 Timing considerations												Nurse	Interview
5.1 Barriers/challenges	3.2 Nurse	2.3 Documentation procedures	4.1.4 Documentation/administrative steps										Nurse practitioner	Interview
5.1 Barriers/challenges	2.4 Timing considerations	6.5 [Specialty Medication 12]	6.13 Other	3.9 Patient/caregiver									Nurse	Interview
5.1 Barriers/challenges	2.2.1 Internal	2.3 Documentation procedures	3.1 MD	3.4 Pharmacist	4.1.1 Rules/policies/procedures	4.1.2 Workflow/number of steps	4.1.4 Documentation/administrative steps	4.1.5 Point of contact	6.2 [Specialty Medication 2]	6.3 [Specialty Medication 3]	4.1.3 Communication/reliance on others		Nurse	Interview
5.1 Barriers/challenges	6.13 Other	3.7 Pharmaceutical company	3.9 Patient/caregiver	1.5 Number of pt monthly with specialty meds	2.2.2 External	4.1.2 Workflow/number of steps	2.11 Changes over time	1.4 Years of experience with LDD/LDN					Nurse	Interview
5.1 Barriers/challenges	3.4 Pharmacist	2.7 Appeals	6.13 Other	2.4 Timing considerations									Nurse	Interview
5.1 Barriers/challenges	3.7 Pharmaceutical company	4.2.1 Insurance status	3.9 Patient/caregiver	6.4 [Specialty Medication 4]	1.4 Years of experience with LDD/LDN								Nurse	Interview
5.1 Barriers/challenges	6.13 Other	3.9 Patient/caregiver	4.2.4 Logistics	3.8 External pharmacy	4.1.1 Rules/policies/procedures								Nurse	Interview
5.1 Barriers/challenges	4.1.1 Rules/policies/procedures	3.8 External pharmacy	4.2.5 Other	2.13 Other									Nurse	Interview
5.1 Barriers/challenges	3.2 Nurse	3.9 Patient/caregiver	6 Medications	2.2.3 Patient Communication									Nurse	Focus group 2
5.1 Barriers/challenges	6 Medications	3.9 Patient/caregiver	2.2.2 External	6.8 [Specialty Medication 5]	3.8 External pharmacy	4.1.3 Communication/reliance on others	3.5 Insurance company						Nurse	Focus group 2
5.1 Barriers/challenges	2.6 Prior authorization/approval	3.5 Insurance company	2.8 Process depends										Nurse	Focus group 2
5.1 Barriers/challenges	3.9 Patient/caregiver	4.2.4 Logistics	2.4 Timing considerations										Nurse	Focus group 2
5.1 Barriers/challenges	4.1.4 Documentation/administrative steps	2.3 Documentation procedures	4.1.3 Communication/reliance on others										Nurse	Focus group 2
5.1 Barriers/challenges	6.8 [Specialty Medication 5]	6.10 [Specialty Medication 6]	2.7 Appeals	6.13 Other	6.9 [Specialty Medication 9]	2.6 Prior authorization/approval	2.4 Timing considerations						Nurse	Focus group 2
5.1 Barriers/challenges	3.8 External pharmacy	4.1.3 Communication/reliance on others	6 Medications	3.5 Insurance company	2.9 Workaround								Nurse	Focus group 2
5.1 Barriers/challenges	3.5 Insurance company	4.1.3 Communication/reliance on others											Nurse	Focus group 2
5.1 Barriers/challenges	3.5 Insurance company	4.1.5 Point of contact											Nurse	Focus group 2
5.1 Barriers/challenges	6.8 [Specialty Medication 5]	4.2.1 Insurance status	3.9 Patient/caregiver	2.7 Appeals	3.5 Insurance company	4.1.3 Communication/reliance on others	3.8 External pharmacy	4.1.2 Workflow/number of steps	2.10 Uncertainty	2.6 Prior authorization/approval			Nurse	Focus group 2
5.1 Barriers/challenges	3.5 Insurance company	4.1.3 Communication/reliance on others	4.1.4 Documentation/administrative steps	2.6 Prior authorization/approval									Nurse	Focus group 2
5.1 Barriers/challenges	6 Medications												Nurse	Focus group 2
5.1 Barriers/challenges	3.5 Insurance company	3.9 Patient/caregiver	4.1.4 Documentation/administrative steps	2.7 Appeals	2.3 Documentation procedures								Nurse	Focus group 2
5.1 Barriers/challenges	3.7 Pharmaceutical company	3.8 External pharmacy	3.5 Insurance company	4.1.5 Point of contact	4.1.2 Workflow/number of steps	6.8 [Specialty Medication 5]	6.9 [Specialty Medication 9]	6.10 [Specialty Medication 6]	6.11 [Specialty Medication 10]	6.12 [Specialty Medication 11]			Nurse	Focus group 2
5.1 Barriers/challenges	3.5 Insurance company	4.1.3 Communication/reliance on others	2.6 Prior authorization/approval										Nurse	Focus group 2
5.1 Barriers/challenges	3.5 Insurance company	3.9 Patient/caregiver	3.8 External pharmacy	6 Medications	2.6 Prior authorization/approval	2.9 Workaround	4.1.5 Point of contact						Nurse	Focus group 2
5.1 Barriers/challenges	3.10 Other	1.3.1 Inpatient	2.6 Prior authorization/approval	6.8 [Specialty Medication 5]	3.9 Patient/caregiver	4.1.3 Communication/reliance on others	2.4 Timing considerations	2.10 Uncertainty					Nurse	Focus group 2
5.1 Barriers/challenges	3.9 Patient/caregiver												Nurse	Focus group 2
5.1 Barriers/challenges	4.2.1 Insurance status	3.7 Pharmaceutical company	2.2.1 Internal	2.2.3 Patient Communication	3.9 Patient/caregiver	6 Medications	2.8 Process depends						MD	Interview
5.1 Barriers/challenges	2.2.3 Patient Communication	3.2 Nurse	3.4 Pharmacist	2.2.1 Internal	4.2.2 Compliance	3.9 Patient/caregiver	6 Medications						MD	Interview
5.1 Barriers/challenges	2.1 Decision on which med to prescribe	6 Medications	3.9 Patient/caregiver	2.6 Prior authorization/approval	2.9 Workaround								MD	Interview
5.1 Barriers/challenges	4.2.2 Compliance	3.9 Patient/caregiver	6 Medications										MD	Interview
5.1 Barriers/challenges	3.7 Pharmaceutical company	6.13 Other	6.10 [Specialty Medication 6]	2.2.2 External	3.9 Patient/caregiver								Nurse practitioner	Interview
5.1 Barriers/challenges	2.4 Timing considerations	2.2.3 Patient Communication	3.9 Patient/caregiver	3.8 External pharmacy	2.2.2 External	2.6 Prior authorization/approval	4.1.3 Communication/reliance on others	4.2.2 Compliance					Nurse practitioner	Interview
5.1 Barriers/challenges	3.9 Patient/caregiver	2.4 Timing considerations	6 Medications	6.13 Other	4.2.1 Insurance status	3.8 External pharmacy	3.5 Insurance company						Nurse practitioner	Interview
5.1 Barriers/challenges	2.4 Timing considerations	3.2 Nurse	2.2.3 Patient Communication	3.9 Patient/caregiver									Nurse practitioner	Interview
5.1 Barriers/challenges	6 Medications	3.9 Patient/caregiver	3.7 Pharmaceutical company	2.4 Timing considerations	2.12 Preferences	4.2.5 Other							MD	Interview
5.1 Barriers/challenges	3.4 Pharmacist	3.8 External pharmacy	2.2.3 Patient Communication	6 Medications	5.2 Facilitars/benefits	4.1.5 Point of contact	3.1 MD	3.9 Patient/caregiver	5.1 Barriers/challenges				Nurse practitioner	Interview
5.1 Barriers/challenges	3.4 Pharmacist	3.8 External pharmacy	2.2.3 Patient Communication	6 Medications	5.2 Facilitars/benefits	4.1.5 Point of contact	3.1 MD	3.9 Patient/caregiver	5.1 Barriers/challenges				Nurse practitioner	Interview
5.1 Barriers/challenges	2.1 Decision on which med to prescribe	6 Medications	3.9 Patient/caregiver	4.2.1 Insurance status									Nurse practitioner	Interview
5.1 Barriers/challenges	2.2.3 Patient Communication	4.2.2 Compliance	3.9 Patient/caregiver	6 Medications									MD	Interview
5.1 Barriers/challenges	4.2.1 Insurance status	6.13 Other	3.8 External pharmacy	6.8 [Specialty Medication 5]	3.9 Patient/caregiver	6.10 [Specialty Medication 6]	3.5 Insurance company	4.2.4 Logistics	2.1 Decision on which med to prescribe				Nurse practitioner	Interview
5.1 Barriers/challenges	3.1 MD	3.2 Nurse	3.6 Drug representative	4.2.1 Insurance status									MD	Interview
5.1 Barriers/challenges	2.4 Timing considerations	6.13 Other	4.1.1 Rules/policies/procedures	3.7 Pharmaceutical company	3.9 Patient/caregiver								MD	Interview
5.1 Barriers/challenges	2.4 Timing considerations	2.11 Changes over time	3.8 External pharmacy	2.2.2 External									MD	Interview
5.1 Barriers/challenges	4.2.2 Compliance	5.2 Facilitars/benefits	2.2.3 Patient Communication	3.9 Patient/caregiver									MD	Interview
5.1 Barriers/challenges	2.4 Timing considerations	4.2.2 Compliance	3.8 External pharmacy	3.9 Patient/caregiver	2.11 Changes over time	5.2 Facilitars/benefits	2.2.3 Patient Communication	2.2.2 External	2.2.1 Internal	4.1.3 Communication/reliance on others	6 Medications		Nurse practitioner	Interview
5.1 Barriers/challenges	3.8 External pharmacy	2.2.2 External	3.9 Patient/caregiver	2.4 Timing considerations	4.2.1 Insurance status	2.6 Prior authorization/approval	6.13 Other	4.1.3 Communication/reliance on others	6.13 Other	2.2.3 Patient Communication			Nurse practitioner	Interview
5.1 Barriers/challenges	3.9 Patient/caregiver	2.4 Timing considerations	4.2.2 Compliance	6 Medications	2.12 Preferences	4.1.3 Communication/reliance on others							Nurse practitioner	Interview
5.1 Barriers/challenges	2.11 Changes over time	3.8 External pharmacy	6 Medications	6.13 Other	6.8 [Specialty Medication 5]	1.6 How learned the process	3.9 Patient/caregiver						Nurse practitioner	Interview
5.1 Barriers/challenges	6.13 Other	3.9 Patient/caregiver	2.1 Decision on which med to prescribe	2.12 Preferences									MD	Interview
5.1 Barriers/challenges	6 Medications	3.8 External pharmacy											Nurse practitioner	Interview
5.1 Barriers/challenges	2.2.2 External	2.4 Timing considerations	2.6 Prior authorization/approval	4.1.3 Communication/reliance on others	3.4 Pharmacist	2.2.1 Internal	4.2.1 Insurance status	3.9 Patient/caregiver	5.2 Facilitars/benefits	3.8 External pharmacy	2.2.3 Patient Communication		Nurse practitioner	Interview
5.2 Facilitars/benefits	3.4 Pharmacist	3.10 Other	6.6 [Specialty Medication 8]	4.1.5 Point of contact									Nurse	Focus group 1
5.2 Facilitars/benefits	3.10 Other	4.1.4 Documentation/administrative steps	2.4 Timing considerations	2.5 Teamwork									Nurse	Focus group 1
5.2 Facilitars/benefits	3.8 External pharmacy												Nurse	Focus group 1
5.2 Facilitars/benefits	2.5 Teamwork	3.10 Other	4.1.4 Documentation/administrative steps	2.2.1 Internal									Nurse	Focus group 1
5.2 Facilitars/benefits	2.8 Process depends	3.9 Patient/caregiver	6 Medications	5.1 Barriers/challenges	2.3 Documentation procedures	3.1 MD	3.10 Other	2.5 Teamwork					Nurse	Focus group 1
5.2 Facilitars/benefits	2.2.1 Internal	3.1 MD	3.10 Other										Nurse	Focus group 1
5.2 Facilitars/benefits	7.1 Practice/Healthcare-specific opinions	3.9 Patient/caregiver	3.1 MD	3.5 Insurance company	3.4 Pharmacist								MD	Interview
5.2 Facilitars/benefits	2.3 Documentation procedures												MD	Interview
5.2 Facilitars/benefits	3.4 Pharmacist	3.9 Patient/caregiver	2.2.1 Internal	6.13 Other	2.2.3 Patient Communication								MD	Interview
5.2 Facilitars/benefits	3.2 Nurse	2.5 Teamwork											MD	Interview
5.2 Facilitars/benefits	2.3 Documentation procedures												Nurse practitioner	Interview
5.2 Facilitars/benefits	3.9 Patient/caregiver	3.1 MD	3.2 Nurse	3.4 Pharmacist	2.2.3 Patient Communication	4.2.1 Insurance status							MD	Interview
5.2 Facilitars/benefits	2.2.3 Patient Communication	3.9 Patient/caregiver	3.4 Pharmacist										Nurse practitioner	Interview
5.2 Facilitars/benefits	2.2.1 Internal	4.2.1 Insurance status	2.7 Appeals	3.2 Nurse	3.4 Pharmacist								MD	Interview
5.2 Facilitars/benefits	6.13 Other	2.2.1 Internal	3.9 Patient/caregiver										Nurse practitioner	Interview
5.2 Facilitars/benefits	6 Medications	3.9 Patient/caregiver	3.4 Pharmacist	2.2.3 Patient Communication	4.2.2 Compliance								Nurse practitioner	Interview
5.2 Facilitars/benefits	2.4 Timing considerations	3.8 External pharmacy	6 Medications										Nurse practitioner	Interview
5.2 Facilitars/benefits	3.9 Patient/caregiver	2.4 Timing considerations	2.11 Changes over time	4.2.1 Insurance status	3.5 Insurance company	6.13 Other	3.4 Pharmacist	2.1 Decision on which med to prescribe	4.1.1 Rules/policies/procedures				Nurse practitioner	Interview
5.2 Facilitars/benefits	5.1 Barriers/challenges	3.2 Nurse	2.2.3 Patient Communication	3.4 Pharmacist	2.11 Changes over time	6 Medications	4.1.5 Point of contact						Nurse practitioner	Interview
5.2 Facilitars/benefits	3.4 Pharmacist	2.3 Documentation procedures	2.2.1 Internal	2.11 Changes over time	4.1.2 Workflow/number of steps								MD	Interview
5.2 Facilitars/benefits	2.4 Timing considerations	4.1.2 Workflow/number of steps	3.9 Patient/caregiver										MD	Interview
5.2 Facilitars/benefits	5.1 Barriers/challenges	2.11 Changes over time	3.8 External pharmacy	2.2.2 External	3.2 Nurse	3.4 Pharmacist	4.1.3 Communication/reliance on others						Nurse practitioner	Interview
5.2 Facilitars/benefits	6.13 Other	3.9 Patient/caregiver	4.2.1 Insurance status	3.4 Pharmacist	2.2.2 External	3.7 Pharmaceutical company	5.1 Barriers/challenges	2.11 Changes over time	3.2 Nurse				Nurse practitioner	Interview
5.2 Facilitars/benefits	6.2 [Specialty Medication 2]	3.4 Pharmacist	4.2.1 Insurance status										MD	Interview
5.2 Facilitars/benefits	3.4 Pharmacist	2.3 Documentation procedures	2.3 Documentation procedures	4.2.1 Insurance status	3.9 Patient/caregiver	2.5 Teamwork							MD	Interview
5.2 Facilitars/benefits	2.1 Decision on which med to prescribe	3.9 Patient/caregiver	6.1 [Specialty Medication 1]	3.8 External pharmacy	2.4 Timing considerations	3.6 Drug representative	3.4 Pharmacist	2.2.1 Internal	4.2.2 Compliance				Nurse practitioner	Interview
5.2 Facilitars/benefits	3.4 Pharmacist												Nurse practitioner	Interview
5.2 Facilitars/benefits	3.4 Pharmacist	6.4 [Specialty Medication 4]	3.9 Patient/caregiver	4.2.1 Insurance status	2.4 Timing considerations	3.10 Other	2.5 Teamwork						Nurse	Interview
5.2 Facilitars/benefits	2.6 Prior authorization/approval	2.3 Documentation procedures	3.8 External pharmacy	4.1.1 Rules/policies/procedures	4.2.1 Insurance status	5.1 Barriers/challenges	3.9 Patient/caregiver	6 Medications					Nurse	Interview
5.2 Facilitars/benefits	6.4 [Specialty Medication 4]	4.1.2 Workflow/number of steps	5.1 Barriers/challenges	4.1.5 Point of contact	3.9 Patient/caregiver	2.2.2 External	3.4 Pharmacist	2.5 Teamwork	3.10 Other	3.8 External pharmacy			Nurse	Interview
5.2 Facilitars/benefits	3.4 Pharmacist	2.2.3 Patient Communication											Nurse practitioner	Interview
5.2 Facilitars/benefits	3.4 Pharmacist	2.2.3 Patient Communication	4.2.1 Insurance status	2.2.1 Internal	2.1 Decision on which med to prescribe	3.8 External pharmacy	3.9 Patient/caregiver	6 Medications					Nurse practitioner	Interview
5.2 Facilitars/benefits	4.1.5 Point of contact	3.1 MD											Nurse	Interview
5.2 Facilitars/benefits	2.1 Decision on which med to prescribe	2.3 Documentation procedures	2.5 Teamwork	6.4 [Specialty Medication 4]	4.1.2 Workflow/number of steps	3.4 Pharmacist	2.11 Changes over time						MD	Interview
5.2 Facilitars/benefits	3.4 Pharmacist	3.9 Patient/caregiver	2.3 Documentation procedures	2.7 Appeals	3.1 MD								Nurse	Interview
5.2 Facilitars/benefits	3.9 Patient/caregiver												Nurse	Focus group 2
5.2 Facilitars/benefits	3.9 Patient/caregiver												Nurse	Focus group 2
5.2 Facilitars/benefits	6.8 [Specialty Medication 5]	3.9 Patient/caregiver	3.1 MD	2.2.1 Internal	2.6 Prior authorization/approval	2.11 Changes over time	2.1 Decision on which med to prescribe						Nurse	Focus group 2
5.2 Facilitars/benefits	6.8 [Specialty Medication 5]	6.9 [Specialty Medication 9]	3.9 Patient/caregiver	6 Medications	2.11 Changes over time	4.1.3 Communication/reliance on others							Nurse	Focus group 2
5.2 Facilitars/benefits	3.9 Patient/caregiver	4.1.3 Communication/reliance on others											Nurse	Focus group 2
5.2 Facilitars/benefits	2.6 Prior authorization/approval	6 Medications	3.5 Insurance company	3.9 Patient/caregiver	3.8 External pharmacy	2.4 Timing considerations	2.11 Changes over time	4.1.4 Documentation/administrative steps					Nurse	Focus group 2
5.2 Facilitars/benefits	3.8 External pharmacy	2.7 Appeals	3.1 MD	4.1.4 Documentation/administrative steps	2.11 Changes over time								Nurse	Focus group 2
5.2 Facilitars/benefits	3.8 External pharmacy	3.9 Patient/caregiver	3.5 Insurance company										Nurse	Focus group 2
5.2 Facilitars/benefits	3.4 Pharmacist	3.8 External pharmacy	2.2.3 Patient Communication	6 Medications	4.1.5 Point of contact	3.1 MD	3.9 Patient/caregiver	5.1 Barriers/challenges	5.1 Barriers/challenges				Nurse practitioner	Interview
5.2 Facilitars/benefits	3.4 Pharmacist	2.5 Teamwork											MD	Interview
5.2 Facilitars/benefits	2.2.1 Internal	3.4 Pharmacist	6 Medications	2.2.3 Patient Communication	4.2.1 Insurance status	3.8 External pharmacy	3.9 Patient/caregiver	3.7 Pharmaceutical company					Nurse practitioner	Interview
5.2 Facilitars/benefits	3.4 Pharmacist	2.4 Timing considerations	2.11 Changes over time	4.1.2 Workflow/number of steps									MD	Interview
5.2 Facilitars/benefits	3.9 Patient/caregiver	6 Medications	3.5 Insurance company	2.2.3 Patient Communication	4.1.2 Workflow/number of steps	2.6 Prior authorization/approval	3.4 Pharmacist	2.3 Documentation procedures	2.5 Teamwork				Nurse practitioner	Interview
5.2 Facilitars/benefits	2.6 Prior authorization/approval	2.3 Documentation procedures	3.5 Insurance company	2.7 Appeals	2.8 Process depends	2.5 Teamwork							MD	Interview
5.2 Facilitars/benefits	4.2.2 Compliance	2.2.3 Patient Communication	3.9 Patient/caregiver	5.1 Barriers/challenges									MD	Interview
5.2 Facilitars/benefits	2.4 Timing considerations	4.2.2 Compliance	3.8 External pharmacy	3.9 Patient/caregiver	2.11 Changes over time	5.1 Barriers/challenges	2.2.3 Patient Communication	2.2.2 External	2.2.1 Internal	4.1.3 Communication/reliance on others	6 Medications		Nurse practitioner	Interview
5.2 Facilitars/benefits	2.2.1 Internal	3.4 Pharmacist	2.6 Prior authorization/approval	6.8 [Specialty Medication 5]	2.11 Changes over time	2.3 Documentation procedures	3.8 External pharmacy	2.2.2 External	1.6 How learned the process				Nurse practitioner	Interview
5.2 Facilitars/benefits	2.11 Changes over time	3.4 Pharmacist	2.5 Teamwork	3.8 External pharmacy	6 Medications	3.9 Patient/caregiver							Nurse practitioner	Interview
5.2 Facilitars/benefits	2.4 Timing considerations	6.13 Other	2.6 Prior authorization/approval	2.11 Changes over time									MD	Interview
5.2 Facilitars/benefits	2.2.2 External	2.4 Timing considerations	5.1 Barriers/challenges	2.6 Prior authorization/approval	4.1.3 Communication/reliance on others	3.4 Pharmacist	2.2.1 Internal	4.2.1 Insurance status	3.9 Patient/caregiver	3.8 External pharmacy	2.2.3 Patient Communication		Nurse practitioner	Interview
5.2 Facilitars/benefits	3.4 Pharmacist	2.6 Prior authorization/approval	2.7 Appeals	3.1 MD	3.2 Nurse	2.13 Other	2.2.3 Patient Communication	6 Medications					MD	Interview
5.2 Facilitars/benefits	3.9 Patient/caregiver	2.2.3 Patient Communication	3.4 Pharmacist										MD	Interview
6 Medications	2.2.1 Internal	3.1 MD	5.1 Barriers/challenges	2.2.3 Patient Communication	4.1.3 Communication/reliance on others	2.3 Documentation procedures	3.9 Patient/caregiver	3.2 Nurse					Nurse	Focus group 1
6 Medications	3.10 Other	3.9 Patient/caregiver	2.2.3 Patient Communication	2.6 Prior authorization/approval	2.5 Teamwork								Nurse	Focus group 1
6 Medications	3.9 Patient/caregiver	4.2.2 Compliance	5.1 Barriers/challenges										Nurse	Focus group 1
6 Medications	6.7 [Specialty Medication 7]	2.6 Prior authorization/approval	2.3 Documentation procedures	4.2.1 Insurance status	3.5 Insurance company	2.4 Timing considerations	4.1.2 Workflow/number of steps	5.1 Barriers/challenges					Nurse	Focus group 1
6 Medications	2.1 Decision on which med to prescribe												Nurse	Focus group 1
6 Medications	4.2.2 Compliance	2.13 Other	3.9 Patient/caregiver	5.1 Barriers/challenges									Nurse	Focus group 1
6 Medications	2.13 Other	4.1.2 Workflow/number of steps											Nurse	Focus group 1
6 Medications													Nurse	Focus group 1
6 Medications	1.5 Number of pt monthly with specialty meds												Nurse	Focus group 1
6 Medications	3.10 Other	2.10 Uncertainty	2.4 Timing considerations	2.2.1 Internal	4.1.1 Rules/policies/procedures								Nurse	Focus group 1
6 Medications	2.8 Process depends	3.9 Patient/caregiver	5.1 Barriers/challenges	2.3 Documentation procedures	3.1 MD	3.10 Other	2.5 Teamwork	5.2 Facilitars/benefits					Nurse	Focus group 1
6 Medications	3.8 External pharmacy	2.5 Teamwork											Nurse	Focus group 1
6 Medications	2.2.2 External	3.8 External pharmacy	3.9 Patient/caregiver	4.1.2 Workflow/number of steps									Nurse	Focus group 1
6 Medications	2.6 Prior authorization/approval	2.2.2 External	3.5 Insurance company	5.1 Barriers/challenges	2.4 Timing considerations								Nurse	Focus group 1
6 Medications	3.8 External pharmacy	2.5 Teamwork											Nurse	Focus group 1
6 Medications	4.2.1 Insurance status	3.9 Patient/caregiver											Nurse	Focus group 1
6 Medications	2.2.3 Patient Communication	5.1 Barriers/challenges	4.2.4 Logistics	3.9 Patient/caregiver	3.1 MD	2.3 Documentation procedures	3.10 Other						Nurse	Focus group 1
6 Medications	1.5 Number of pt monthly with specialty meds												Nurse practitioner	Interview
6 Medications	3.9 Patient/caregiver	3.4 Pharmacist	2.2.3 Patient Communication	4.2.2 Compliance	5.2 Facilitars/benefits								Nurse practitioner	Interview
6 Medications	2.11 Changes over time	3.2 Nurse	3.9 Patient/caregiver	2.2.3 Patient Communication	3.4 Pharmacist	2.3 Documentation procedures	2.2.1 Internal						Nurse practitioner	Interview
6 Medications	2.4 Timing considerations	3.8 External pharmacy	5.2 Facilitars/benefits										Nurse practitioner	Interview
6 Medications	2.4 Timing considerations												Nurse practitioner	Interview
6 Medications	5.1 Barriers/challenges	3.2 Nurse	2.2.3 Patient Communication	3.4 Pharmacist	2.11 Changes over time	4.1.5 Point of contact	5.2 Facilitars/benefits						Nurse practitioner	Interview
6 Medications	3.9 Patient/caregiver	3.1 MD	2.2.1 Internal	2.4 Timing considerations	2.6 Prior authorization/approval	3.4 Pharmacist							Nurse practitioner	Interview
6 Medications	2.8 Process depends	2.4 Timing considerations	3.9 Patient/caregiver										MD	Interview
6 Medications	3.9 Patient/caregiver	2.11 Changes over time	5.1 Barriers/challenges	7.1 Practice/Healthcare-specific opinions									MD	Interview
6 Medications	3.2 Nurse	2.4 Timing considerations	5.1 Barriers/challenges	1.4 Years of experience with LDD/LDN	2.3 Documentation procedures								Nurse practitioner	Interview
6 Medications	6.13 Other	1.5 Number of pt monthly with specialty meds											MD	Interview
6 Medications	1.3.1 Inpatient	3.9 Patient/caregiver	3.1 MD										Nurse	Interview
6 Medications	6.13 Other	6.1 [Specialty Medication 1]	6.5 [Specialty Medication 12]										MD	Interview
6 Medications	3.8 External pharmacy	3.4 Pharmacist	2.8 Process depends	2.2.2 for communicat	2.5 Teamwork	3.9 Patient/caregiver							MD	Interview
6 Medications	4.2.1 Insurance status	5.1 Barriers/challenges	2.4 Timing considerations	3.9 Patient/caregiver									Nurse practitioner	Interview
6 Medications	3.9 Patient/caregiver	2.6 Prior authorization/approval	2.4 Timing considerations										MD	Interview
6 Medications	3.9 Patient/caregiver	4.2.4 Logistics	4.2.2 Compliance										Nurse practitioner	Interview
6 Medications	2.4 Timing considerations	2.6 Prior authorization/approval	2.7 Appeals	3.5 Insurance company	3.8 External pharmacy	4.1.1 Rules/policies/procedures							Nurse	Interview
6 Medications	4.2.5 Other	3.9 Patient/caregiver											MD	Interview
6 Medications													MD	Interview
6 Medications	2.2.1 Internal	3.4 Pharmacist	2.3 Documentation procedures										Nurse practitioner	Interview
6 Medications	4.2.1 Insurance status												Nurse practitioner	Interview
6 Medications													Nurse practitioner	Interview
6 Medications	3.2 Nurse	3.10 Other											MD	Interview
6 Medications	2.3 Documentation procedures	2.7 Appeals	3.2 Nurse	3.9 Patient/caregiver	2.2.3 Patient Communication	2.6 Prior authorization/approval	3.8 External pharmacy	2.11 Changes over time	3.5 Insurance company				MD	Interview
6 Medications													Nurse	Interview
6 Medications	3.4 Pharmacist	2.2.3 Patient Communication	3.9 Patient/caregiver	6.2 [Specialty Medication 2]	2.8 Process depends								MD	Interview
6 Medications	3.9 Patient/caregiver	2.2.3 Patient Communication	2.1 Decision on which med to prescribe	4.2.1 Insurance status	2.7 Appeals	2.6 Prior authorization/approval	2.11 Changes over time	2.2.1 Internal	5.1 Barriers/challenges	3.4 Pharmacist			MD	Interview
6 Medications													Nurse practitioner	Interview
6 Medications	2.4 Timing considerations	3.9 Patient/caregiver											Nurse practitioner	Interview
6 Medications	2.6 Prior authorization/approval	2.3 Documentation procedures	3.8 External pharmacy	4.1.1 Rules/policies/procedures	4.2.1 Insurance status	5.2 Facilitars/benefits	5.1 Barriers/challenges	3.9 Patient/caregiver					Nurse	Interview
6 Medications	2.13 Other	3.1 MD	3.9 Patient/caregiver										Nurse	Interview
6 Medications	4.2.2 Compliance	3.9 Patient/caregiver	2.2.3 Patient Communication										MD	Interview
6 Medications	2.2.3 Patient Communication	2.8 Process depends	4.2.1 Insurance status	3.9 Patient/caregiver									Nurse	Interview
6 Medications	3.4 Pharmacist	3.9 Patient/caregiver											MD	Interview
6 Medications	2.2.2 External	4.2.1 Insurance status											MD	Interview
6 Medications	2.12 Preferences	3.10 Other											MD	Interview
6 Medications	3.9 Patient/caregiver	4.2.5 Other											MD	Interview
6 Medications	2.4 Timing considerations	3.9 Patient/caregiver											Nurse practitioner	Interview
6 Medications	3.4 Pharmacist	2.2.1 Internal	3.5 Insurance company	2.2.3 Patient Communication	3.9 Patient/caregiver	4.2.1 Insurance status	6.13 Other	2.3 Documentation procedures	2.1 Decision on which med to prescribe	2.4 Timing considerations	2.7 Appeals	2.6 Prior authorization/approval	MD	Interview
6 Medications	3.4 Pharmacist	2.2.3 Patient Communication	4.2.1 Insurance status	2.2.1 Internal	5.2 Facilitars/benefits	2.1 Decision on which med to prescribe	3.8 External pharmacy	3.9 Patient/caregiver					Nurse practitioner	Interview
6 Medications	2.8 Process depends	5.1 Barriers/challenges											Nurse	Interview
6 Medications	3.9 Patient/caregiver	4.2.5 Other											Nurse	Focus group 2
6 Medications	3.2 Nurse	3.9 Patient/caregiver	5.1 Barriers/challenges	2.2.3 Patient Communication									Nurse	Focus group 2
6 Medications	3.9 Patient/caregiver	2.2.2 External	6.8 [Specialty Medication 5]	3.8 External pharmacy	4.1.3 Communication/reliance on others	5.1 Barriers/challenges	3.5 Insurance company						Nurse	Focus group 2
6 Medications	3.9 Patient/caregiver	3.8 External pharmacy	3.5 Insurance company	4.1.6 Other									Nurse	Focus group 2
6 Medications	3.8 External pharmacy	4.1.3 Communication/reliance on others	3.5 Insurance company	5.1 Barriers/challenges	2.9 Workaround								Nurse	Focus group 2
6 Medications	6.8 [Specialty Medication 5]	5.2 Facilitars/benefits	6.9 [Specialty Medication 9]	3.9 Patient/caregiver	2.11 Changes over time	4.1.3 Communication/reliance on others							Nurse	Focus group 2
6 Medications	2.1 Decision on which med to prescribe	2.2.1 Internal	2.6 Prior authorization/approval		3.8 External pharmacy								Nurse	Focus group 2
6 Medications	5.1 Barriers/challenges												Nurse	Focus group 2
6 Medications	2.4 Timing considerations	3.9 Patient/caregiver	2.2.2 External	3.8 External pharmacy									Nurse	Focus group 2
6 Medications	2.6 Prior authorization/approval	5.2 Facilitars/benefits	3.5 Insurance company	3.9 Patient/caregiver	3.8 External pharmacy	2.4 Timing considerations	2.11 Changes over time	4.1.4 Documentation/administrative steps					Nurse	Focus group 2
6 Medications	3.5 Insurance company	3.9 Patient/caregiver	3.8 External pharmacy	2.6 Prior authorization/approval	2.9 Workaround	5.1 Barriers/challenges	4.1.5 Point of contact						Nurse	Focus group 2
6 Medications	3.9 Patient/caregiver	2.6 Prior authorization/approval											Nurse	Focus group 2
6 Medications	4.2.1 Insurance status	5.1 Barriers/challenges	3.7 Pharmaceutical company	2.2.1 Internal	2.2.3 Patient Communication	3.9 Patient/caregiver	2.8 Process depends						MD	Interview
6 Medications	2.2.3 Patient Communication	3.2 Nurse	3.4 Pharmacist	2.2.1 Internal	4.2.2 Compliance	5.1 Barriers/challenges	3.9 Patient/caregiver						MD	Interview
6 Medications	2.1 Decision on which med to prescribe	3.9 Patient/caregiver	5.1 Barriers/challenges	2.6 Prior authorization/approval	2.9 Workaround								MD	Interview
6 Medications	4.2.2 Compliance	3.9 Patient/caregiver	5.1 Barriers/challenges										MD	Interview
6 Medications	3.9 Patient/caregiver	2.4 Timing considerations	6.13 Other	4.2.1 Insurance status	3.8 External pharmacy	3.5 Insurance company	5.1 Barriers/challenges						Nurse practitioner	Interview
6 Medications	6.13 Other												MD	Interview
6 Medications	3.9 Patient/caregiver	5.1 Barriers/challenges	3.7 Pharmaceutical company	2.4 Timing considerations	2.12 Preferences	4.2.5 Other							MD	Interview
6 Medications	3.4 Pharmacist	3.8 External pharmacy	2.2.3 Patient Communication	5.2 Facilitars/benefits	4.1.5 Point of contact	3.1 MD	3.9 Patient/caregiver	5.1 Barriers/challenges	5.1 Barriers/challenges				Nurse practitioner	Interview
6 Medications	2.1 Decision on which med to prescribe	3.9 Patient/caregiver	4.2.1 Insurance status	5.1 Barriers/challenges									Nurse practitioner	Interview
6 Medications	2.2.3 Patient Communication	4.2.2 Compliance	3.9 Patient/caregiver	5.1 Barriers/challenges									MD	Interview
6 Medications	2.2.1 Internal	3.4 Pharmacist	2.2.3 Patient Communication	5.2 Facilitars/benefits	4.2.1 Insurance status	3.8 External pharmacy	3.9 Patient/caregiver	3.7 Pharmaceutical company					Nurse practitioner	Interview
6 Medications	3.9 Patient/caregiver	3.5 Insurance company	5.2 Facilitars/benefits	2.2.3 Patient Communication	4.1.2 Workflow/number of steps	2.6 Prior authorization/approval	3.4 Pharmacist	2.3 Documentation procedures	2.5 Teamwork				Nurse practitioner	Interview
6 Medications	3.9 Patient/caregiver	4.2.2 Compliance											MD	Interview
6 Medications	2.2.3 Patient Communication	3.9 Patient/caregiver											MD	Interview
6 Medications	2.4 Timing considerations	4.2.2 Compliance	3.8 External pharmacy	3.9 Patient/caregiver	2.11 Changes over time	5.1 Barriers/challenges	5.2 Facilitars/benefits	2.2.3 Patient Communication	2.2.2 External	2.2.1 Internal	4.1.3 Communication/reliance on others		Nurse practitioner	Interview
6 Medications	3.2 Nurse	3.9 Patient/caregiver	2.2.3 Patient Communication	3.4 Pharmacist	2.2.1 Internal	2.6 Prior authorization/approval	2.5 Teamwork						MD	Interview
6 Medications	5.2 Facilitars/benefits	2.11 Changes over time	3.4 Pharmacist	2.5 Teamwork	3.8 External pharmacy	3.9 Patient/caregiver							Nurse practitioner	Interview
6 Medications	3.9 Patient/caregiver	2.4 Timing considerations	5.1 Barriers/challenges	4.2.2 Compliance	2.12 Preferences	4.1.3 Communication/reliance on others							Nurse practitioner	Interview
6 Medications	2.11 Changes over time	3.8 External pharmacy	6.13 Other	6.8 [Specialty Medication 5]	5.1 Barriers/challenges	1.6 How learned the process	3.9 Patient/caregiver						Nurse practitioner	Interview
6 Medications	5.1 Barriers/challenges	3.8 External pharmacy											Nurse practitioner	Interview
6 Medications	3.4 Pharmacist	2.6 Prior authorization/approval	2.7 Appeals	3.1 MD	3.2 Nurse	5.2 Facilitars/benefits	2.13 Other	2.2.3 Patient Communication					MD	Interview
6 Medications	3.2 Nurse	3.9 Patient/caregiver	3.8 External pharmacy	2.6 Prior authorization/approval	2.2.2 External	2.4 Timing considerations	3.5 Insurance company	4.1.1 Rules/policies/procedures	2.5 Teamwork	4.1.3 Communication/reliance on others	4.1.4 Documentation/administrative steps		Nurse practitioner	Interview
6.1 [Specialty Medication 1]	6.13 Other	6.2 [Specialty Medication 2]	6.3 [Specialty Medication 3]	6.5 [Specialty Medication 12]	3.8 External pharmacy								Nurse	Interview
6.1 [Specialty Medication 1]	6 Medications	6.13 Other	6.5 [Specialty Medication 12]										MD	Interview
6.1 [Specialty Medication 1]	2.1 Decision on which med to prescribe	3.9 Patient/caregiver	3.8 External pharmacy	2.4 Timing considerations	3.6 Drug representative	3.4 Pharmacist	5.2 Facilitars/benefits	2.2.1 Internal	4.2.2 Compliance				Nurse practitioner	Interview
6.1 [Specialty Medication 1]	6.5 [Specialty Medication 12]	3.9 Patient/caregiver	6.4 [Specialty Medication 4]	2.8 Process depends									Nurse practitioner	Interview
6.1 [Specialty Medication 1]	6.3 [Specialty Medication 3]	6.5 [Specialty Medication 12]	6.4 [Specialty Medication 4]	6.13 Other									Nurse practitioner	Interview
6.1 [Specialty Medication 1]	3.4 Pharmacist	3.8 External pharmacy	2.2.1 Internal	2.5 Teamwork									MD	Interview
6.1 [Specialty Medication 1]	3.4 Pharmacist	4.1.5 Point of contact	6.3 [Specialty Medication 3]	6.13 Other	6.2 [Specialty Medication 2]	6.5 [Specialty Medication 12]	3.1 MD						Nurse	Interview
6.1 [Specialty Medication 1]	6.2 [Specialty Medication 2]	6.3 [Specialty Medication 3]	6.13 Other	2.1 Decision on which med to prescribe									MD	Interview
6.10 [Specialty Medication 6]	6.8 [Specialty Medication 5]	2.7 Appeals	5.1 Barriers/challenges	6.13 Other	6.9 [Specialty Medication 9]	2.6 Prior authorization/approval	2.4 Timing considerations						Nurse	Focus group 2
6.10 [Specialty Medication 6]	3.7 Pharmaceutical company	3.8 External pharmacy	3.5 Insurance company	4.1.5 Point of contact	4.1.2 Workflow/number of steps	6.8 [Specialty Medication 5]	6.9 [Specialty Medication 9]	6.11 [Specialty Medication 10]	6.12 [Specialty Medication 11]	5.1 Barriers/challenges			Nurse	Focus group 2
6.10 [Specialty Medication 6]	5.1 Barriers/challenges	3.7 Pharmaceutical company	6.13 Other	2.2.2 External	3.9 Patient/caregiver								Nurse practitioner	Interview
6.10 [Specialty Medication 6]	5.1 Barriers/challenges	4.2.1 Insurance status	6.13 Other	3.8 External pharmacy	6.8 [Specialty Medication 5]	3.9 Patient/caregiver	3.5 Insurance company	4.2.4 Logistics	2.1 Decision on which med to prescribe				Nurse practitioner	Interview
6.11 [Specialty Medication 10]	3.7 Pharmaceutical company	3.8 External pharmacy	3.5 Insurance company	4.1.5 Point of contact	4.1.2 Workflow/number of steps	6.8 [Specialty Medication 5]	6.9 [Specialty Medication 9]	6.10 [Specialty Medication 6]	6.12 [Specialty Medication 11]	5.1 Barriers/challenges			Nurse	Focus group 2
6.12 [Specialty Medication 11]	3.7 Pharmaceutical company	3.8 External pharmacy	3.5 Insurance company	4.1.5 Point of contact	4.1.2 Workflow/number of steps	6.8 [Specialty Medication 5]	6.9 [Specialty Medication 9]	6.10 [Specialty Medication 6]	6.11 [Specialty Medication 10]	5.1 Barriers/challenges			Nurse	Focus group 2
6.13 Other	4.2.2 Compliance	5.1 Barriers/challenges	3.9 Patient/caregiver										Nurse	Focus group 1
6.13 Other	3.9 Patient/caregiver	4.2.2 Compliance	5.1 Barriers/challenges										Nurse	Focus group 1
6.13 Other	3.10 Other	2.6 Prior authorization/approval	2.3 Documentation procedures	3.8 External pharmacy	6.7 [Specialty Medication 7]	3.9 Patient/caregiver	2.5 Teamwork						Nurse	Focus group 1
6.13 Other	5.1 Barriers/challenges	3.6 Drug representative	4.1.3 Communication/reliance on others	3.8 External pharmacy	2.2.2 External	3.7 Pharmaceutical company	3.9 Patient/caregiver	4.2.2 Compliance	3.1 MD	4.1.5 Point of contact			Nurse	Focus group 1
6.13 Other	3.9 Patient/caregiver	4.2.2 Compliance	2.13 Other	2.2.3 Patient Communication	3.1 MD	3.10 Other	5.1 Barriers/challenges	2.4 Timing considerations					Nurse	Focus group 1
6.13 Other	3.2 Nurse	2.6 Prior authorization/approval	2.3 Documentation procedures	2.2.2 External	3.9 Patient/caregiver	3.8 External pharmacy	3.5 Insurance company						Nurse	Focus group 1
6.13 Other	3.4 Pharmacist	5.1 Barriers/challenges	4.1.3 Communication/reliance on others	3.9 Patient/caregiver	4.2.2 Compliance								Nurse	Focus group 1
6.13 Other	3.9 Patient/caregiver	3.1 MD	2.1 Decision on which med to prescribe	4.2.1 Insurance status	2.3 Documentation procedures	2.13 Other	3.10 Other	2.2.1 Internal	3.2 Nurse	4.1.2 Workflow/number of steps	4.1.4 Documentation/administrative steps		Nurse	Focus group 1
6.13 Other	3.4 Pharmacist	3.10 Other	2.6 Prior authorization/approval	3.2 Nurse	3.9 Patient/caregiver	3.8 External pharmacy	4.2.1 Insurance status	6.7 [Specialty Medication 7]	2.2.2 External	2.5 Teamwork			Nurse	Focus group 1
6.13 Other													Nurse	Focus group 1
6.13 Other	3.4 Pharmacist	3.9 Patient/caregiver	2.2.1 Internal	2.2.3 Patient Communication	5.2 Facilitars/benefits								MD	Interview
6.13 Other	3.9 Patient/caregiver	4.2.1 Insurance status	5.1 Barriers/challenges	3.5 Insurance company	2.1 Decision on which med to prescribe	4.1.1 Rules/policies/procedures							Nurse practitioner	Interview
6.13 Other	5.2 Facilitars/benefits	2.2.1 Internal	3.9 Patient/caregiver										Nurse practitioner	Interview
6.13 Other	3.9 Patient/caregiver	2.4 Timing considerations	2.11 Changes over time	4.2.1 Insurance status	3.5 Insurance company	3.4 Pharmacist	5.2 Facilitars/benefits	2.1 Decision on which med to prescribe	4.1.1 Rules/policies/procedures				Nurse practitioner	Interview
6.13 Other	3.9 Patient/caregiver	4.2.1 Insurance status	3.4 Pharmacist	2.2.2 External	3.7 Pharmaceutical company	5.1 Barriers/challenges	2.11 Changes over time	3.2 Nurse	5.2 Facilitars/benefits				Nurse practitioner	Interview
6.13 Other	6 Medications	1.5 Number of pt monthly with specialty meds											MD	Interview
6.13 Other	3.9 Patient/caregiver												Nurse	Interview
6.13 Other	3.9 Patient/caregiver	5.1 Barriers/challenges	3.10 Other	2.3 Documentation procedures	3.1 MD	4.1.4 Documentation/administrative steps	2.4 Timing considerations	4.1.2 Workflow/number of steps	2.6 Prior authorization/approval				Nurse	Interview
6.13 Other	2.12 Preferences	2.7 Appeals	3.4 Pharmacist	4.1.1 Rules/policies/procedures									MD	Interview
6.13 Other	2.4 Timing considerations	4.1.1 Rules/policies/procedures	2.6 Prior authorization/approval	3.5 Insurance company	4.2.1 Insurance status	1.3.1 Inpatient	5.1 Barriers/challenges	3.9 Patient/caregiver					Nurse	Interview
6.13 Other	6.2 [Specialty Medication 2]	6.3 [Specialty Medication 3]	6.5 [Specialty Medication 12]	6.1 [Specialty Medication 1]	3.8 External pharmacy								Nurse	Interview
6.13 Other	6 Medications	6.1 [Specialty Medication 1]	6.5 [Specialty Medication 12]										MD	Interview
6.13 Other	2.2.1 Internal	3.4 Pharmacist	2.6 Prior authorization/approval	3.9 Patient/caregiver	3.8 External pharmacy	2.2.3 Patient Communication	2.5 Teamwork	4.1.2 Workflow/number of steps	5.1 Barriers/challenges				Nurse	Interview
6.13 Other	5.1 Barriers/challenges	4.2.1 Insurance status	3.5 Insurance company	3.4 Pharmacist	4.2.1 Insurance status	3.7 Pharmaceutical company	7.2 Economic/Other (See until codes appear)	6.2 [Specialty Medication 2]	3.2 Nurse				Nurse	Interview
6.13 Other	4.2.4 Logistics	3.9 Patient/caregiver	3.5 Insurance company	4.2.1 Insurance status	3.1 MD	3.3 NP	2.4 Timing considerations	3.2 Nurse	2.3 Documentation procedures	4.1.2 Workflow/number of steps	5.1 Barriers/challenges		Nurse	Interview
6.13 Other	4.1.1 Rules/policies/procedures	4.1.5 Point of contact	3.1 MD	2.3 Documentation procedures	3.8 External pharmacy	4.1.4 Documentation/administrative steps	3.5 Insurance company	2.2.1 Internal	2.2.2 External	2.9 Workaround	1.6 How learned the process		Nurse	Interview
6.13 Other	3.4 Pharmacist												Nurse	Interview
6.13 Other	6.3 [Specialty Medication 3]	6.2 [Specialty Medication 2]	3.9 Patient/caregiver	6.5 [Specialty Medication 12]	2.4 Timing considerations								Nurse practitioner	Interview
6.13 Other	6.3 [Specialty Medication 3]	6.5 [Specialty Medication 12]	6.4 [Specialty Medication 4]	6.1 [Specialty Medication 1]									Nurse practitioner	Interview
6.13 Other	5.1 Barriers/challenges	3.9 Patient/caregiver											Nurse	Interview
6.13 Other	4.2.1 Insurance status	3.6 Drug representative											Nurse practitioner	Interview
6.13 Other	3.4 Pharmacist	4.1.5 Point of contact	6.3 [Specialty Medication 3]	6.2 [Specialty Medication 2]	6.5 [Specialty Medication 12]	6.1 [Specialty Medication 1]	3.1 MD						Nurse	Interview
6.13 Other	3.4 Pharmacist	2.2.1 Internal	3.5 Insurance company	2.2.3 Patient Communication	3.9 Patient/caregiver	4.2.1 Insurance status	2.3 Documentation procedures	2.1 Decision on which med to prescribe	6 Medications	2.4 Timing considerations	2.7 Appeals	2.6 Prior authorization/approval	MD	Interview
6.13 Other	5.1 Barriers/challenges	2.4 Timing considerations	6.5 [Specialty Medication 12]	3.9 Patient/caregiver									Nurse	Interview
6.13 Other	3.7 Pharmaceutical company	3.9 Patient/caregiver	1.5 Number of pt monthly with specialty meds	2.2.2 External	4.1.2 Workflow/number of steps	2.11 Changes over time	5.1 Barriers/challenges	1.4 Years of experience with LDD/LDN					Nurse	Interview
6.13 Other	3.4 Pharmacist	2.7 Appeals	2.4 Timing considerations	5.1 Barriers/challenges									Nurse	Interview
6.13 Other	3.2 Nurse	2.2.1 Internal	2.11 Changes over time	2.5 Teamwork									MD	Interview
6.13 Other	6.2 [Specialty Medication 2]	6.3 [Specialty Medication 3]	6.1 [Specialty Medication 1]	2.1 Decision on which med to prescribe									MD	Interview
6.13 Other	2.2.3 Patient Communication	2.1 Decision on which med to prescribe	3.4 Pharmacist	4.2.1 Insurance status	4.1.3 Communication/reliance on others	2.2.1 Internal	3.9 Patient/caregiver						Nurse practitioner	Interview
6.13 Other	3.9 Patient/caregiver	5.1 Barriers/challenges	4.2.4 Logistics	3.8 External pharmacy	4.1.1 Rules/policies/procedures								Nurse	Interview
6.13 Other	6.8 [Specialty Medication 5]	6.10 [Specialty Medication 6]	2.7 Appeals	5.1 Barriers/challenges	6.9 [Specialty Medication 9]	2.6 Prior authorization/approval	2.4 Timing considerations						Nurse	Focus group 2
6.13 Other	5.1 Barriers/challenges	3.7 Pharmaceutical company	6.10 [Specialty Medication 6]	2.2.2 External	3.9 Patient/caregiver								Nurse practitioner	Interview
6.13 Other	3.9 Patient/caregiver	2.4 Timing considerations	6 Medications	4.2.1 Insurance status	3.8 External pharmacy	3.5 Insurance company	5.1 Barriers/challenges						Nurse practitioner	Interview
6.13 Other	6 Medications												MD	Interview
6.13 Other	5.1 Barriers/challenges	4.2.1 Insurance status	3.8 External pharmacy	6.8 [Specialty Medication 5]	3.9 Patient/caregiver	6.10 [Specialty Medication 6]	3.5 Insurance company	4.2.4 Logistics	2.1 Decision on which med to prescribe				Nurse practitioner	Interview
6.13 Other	2.4 Timing considerations	4.1.1 Rules/policies/procedures	3.7 Pharmaceutical company	3.9 Patient/caregiver	5.1 Barriers/challenges								MD	Interview
6.13 Other	3.8 External pharmacy	4.2.1 Insurance status	4.1.6 Other										MD	Interview
6.13 Other	3.8 External pharmacy	2.2.2 External	3.9 Patient/caregiver	2.4 Timing considerations	4.2.1 Insurance status	2.6 Prior authorization/approval	4.1.3 Communication/reliance on others	5.1 Barriers/challenges	6.13 Other	2.2.3 Patient Communication			Nurse practitioner	Interview
6.13 Other	3.8 External pharmacy	2.2.2 External	3.9 Patient/caregiver	2.4 Timing considerations	4.2.1 Insurance status	2.6 Prior authorization/approval	6.13 Other	4.1.3 Communication/reliance on others	5.1 Barriers/challenges	2.2.3 Patient Communication			Nurse practitioner	Interview
6.13 Other	2.4 Timing considerations	2.6 Prior authorization/approval	5.2 Facilitars/benefits	2.11 Changes over time									MD	Interview
6.13 Other	2.11 Changes over time	3.8 External pharmacy	6 Medications	6.8 [Specialty Medication 5]	5.1 Barriers/challenges	1.6 How learned the process	3.9 Patient/caregiver						Nurse practitioner	Interview
6.13 Other	3.9 Patient/caregiver	2.1 Decision on which med to prescribe	5.1 Barriers/challenges	2.12 Preferences									MD	Interview
6.13 Other	3.6 Drug representative	3.9 Patient/caregiver	3.4 Pharmacist	2.2.1 Internal	2.2.2 External								MD	Interview
6.2 [Specialty Medication 2]	2.8 Process depends	2.11 Changes over time	2.6 Prior authorization/approval	2.3 Documentation procedures	4.1.2 Workflow/number of steps	5.1 Barriers/challenges							MD	Interview
6.2 [Specialty Medication 2]	6.13 Other	6.3 [Specialty Medication 3]	6.5 [Specialty Medication 12]	6.1 [Specialty Medication 1]	3.8 External pharmacy								Nurse	Interview
6.2 [Specialty Medication 2]	2.4 Timing considerations	2.6 Prior authorization/approval	3.4 Pharmacist	3.9 Patient/caregiver	4.2.1 Insurance status	2.1 Decision on which med to prescribe							MD	Interview
6.2 [Specialty Medication 2]	3.4 Pharmacist	4.2.1 Insurance status	5.2 Facilitars/benefits										MD	Interview
6.2 [Specialty Medication 2]	5.1 Barriers/challenges	4.2.1 Insurance status	3.5 Insurance company	6.13 Other	3.4 Pharmacist	4.2.1 Insurance status	3.7 Pharmaceutical company	7.2 Economic/Other (See until codes appear)	3.2 Nurse				Nurse	Interview
6.2 [Specialty Medication 2]	6.3 [Specialty Medication 3]	2.1 Decision on which med to prescribe	3.9 Patient/caregiver										MD	Interview
6.2 [Specialty Medication 2]	3.4 Pharmacist	2.2.3 Patient Communication	3.9 Patient/caregiver	6 Medications	2.8 Process depends								MD	Interview
6.2 [Specialty Medication 2]	6.3 [Specialty Medication 3]	6.13 Other	3.9 Patient/caregiver	6.5 [Specialty Medication 12]	2.4 Timing considerations								Nurse practitioner	Interview
6.2 [Specialty Medication 2]	3.4 Pharmacist	4.1.5 Point of contact	6.3 [Specialty Medication 3]	6.13 Other	6.5 [Specialty Medication 12]	6.1 [Specialty Medication 1]	3.1 MD						Nurse	Interview
6.2 [Specialty Medication 2]	2.2.1 Internal	2.3 Documentation procedures	3.1 MD	3.4 Pharmacist	4.1.1 Rules/policies/procedures	4.1.2 Workflow/number of steps	4.1.4 Documentation/administrative steps	4.1.5 Point of contact	6.3 [Specialty Medication 3]	4.1.3 Communication/reliance on others	5.1 Barriers/challenges		Nurse	Interview
6.2 [Specialty Medication 2]	6.3 [Specialty Medication 3]	6.1 [Specialty Medication 1]	6.13 Other	2.1 Decision on which med to prescribe									MD	Interview
6.3 [Specialty Medication 3]	6.13 Other	6.2 [Specialty Medication 2]	6.5 [Specialty Medication 12]	6.1 [Specialty Medication 1]	3.8 External pharmacy								Nurse	Interview
6.3 [Specialty Medication 3]	6.2 [Specialty Medication 2]	2.1 Decision on which med to prescribe	3.9 Patient/caregiver										MD	Interview
6.3 [Specialty Medication 3]	6.2 [Specialty Medication 2]	6.13 Other	3.9 Patient/caregiver	6.5 [Specialty Medication 12]	2.4 Timing considerations								Nurse practitioner	Interview
6.3 [Specialty Medication 3]	3.8 External pharmacy	3.4 Pharmacist	3.6 Drug representative	5.1 Barriers/challenges	2.3 Documentation procedures	2.2.1 Internal	2.2.2 External	4.2.1 Insurance status					Nurse practitioner	Interview
6.3 [Specialty Medication 3]	6.5 [Specialty Medication 12]	6.4 [Specialty Medication 4]	6.1 [Specialty Medication 1]	6.13 Other									Nurse practitioner	Interview
6.3 [Specialty Medication 3]	3.4 Pharmacist	4.1.5 Point of contact	6.13 Other	6.2 [Specialty Medication 2]	6.5 [Specialty Medication 12]	6.1 [Specialty Medication 1]	3.1 MD						Nurse	Interview
6.3 [Specialty Medication 3]	3.9 Patient/caregiver	3.4 Pharmacist	4.2.1 Insurance status	3.8 External pharmacy									MD	Interview
6.3 [Specialty Medication 3]	2.2.1 Internal	2.3 Documentation procedures	3.1 MD	3.4 Pharmacist	4.1.1 Rules/policies/procedures	4.1.2 Workflow/number of steps	4.1.4 Documentation/administrative steps	4.1.5 Point of contact	6.2 [Specialty Medication 2]	4.1.3 Communication/reliance on others	5.1 Barriers/challenges		Nurse	Interview
6.3 [Specialty Medication 3]	6.2 [Specialty Medication 2]	6.1 [Specialty Medication 1]	6.13 Other	2.1 Decision on which med to prescribe									MD	Interview
6.4 [Specialty Medication 4]	6.5 [Specialty Medication 12]	3.9 Patient/caregiver	6.1 [Specialty Medication 1]	2.8 Process depends									Nurse practitioner	Interview
6.4 [Specialty Medication 4]	3.4 Pharmacist	3.9 Patient/caregiver	4.2.1 Insurance status	2.4 Timing considerations	5.2 Facilitars/benefits	3.10 Other	2.5 Teamwork						Nurse	Interview
6.4 [Specialty Medication 4]	6.3 [Specialty Medication 3]	6.5 [Specialty Medication 12]	6.1 [Specialty Medication 1]	6.13 Other									Nurse practitioner	Interview
6.4 [Specialty Medication 4]	6.5 [Specialty Medication 12]												Nurse practitioner	Interview
6.4 [Specialty Medication 4]	4.1.2 Workflow/number of steps	5.1 Barriers/challenges	4.1.5 Point of contact	3.9 Patient/caregiver	2.2.2 External	3.4 Pharmacist	2.5 Teamwork	3.10 Other	3.8 External pharmacy	5.2 Facilitars/benefits			Nurse	Interview
6.4 [Specialty Medication 4]	3.4 Pharmacist	2.2.1 Internal	4.1.3 Communication/reliance on others	3.8 External pharmacy									MD	Interview
6.4 [Specialty Medication 4]	6.5 [Specialty Medication 12]												MD	Interview
6.4 [Specialty Medication 4]	2.1 Decision on which med to prescribe	2.3 Documentation procedures	2.5 Teamwork	4.1.2 Workflow/number of steps	3.4 Pharmacist	2.11 Changes over time	5.2 Facilitars/benefits						MD	Interview
6.4 [Specialty Medication 4]	3.7 Pharmaceutical company	4.2.1 Insurance status	3.9 Patient/caregiver	5.1 Barriers/challenges	1.4 Years of experience with LDD/LDN								Nurse	Interview
6.5 [Specialty Medication 12]	6.13 Other	6.2 [Specialty Medication 2]	6.3 [Specialty Medication 3]	6.1 [Specialty Medication 1]	3.8 External pharmacy								Nurse	Interview
6.5 [Specialty Medication 12]	6 Medications	6.13 Other	6.1 [Specialty Medication 1]										MD	Interview
6.5 [Specialty Medication 12]	3.9 Patient/caregiver	6.4 [Specialty Medication 4]	6.1 [Specialty Medication 1]	2.8 Process depends									Nurse practitioner	Interview
6.5 [Specialty Medication 12]	6.3 [Specialty Medication 3]	6.2 [Specialty Medication 2]	6.13 Other	3.9 Patient/caregiver	2.4 Timing considerations								Nurse practitioner	Interview
6.5 [Specialty Medication 12]	6.3 [Specialty Medication 3]	6.4 [Specialty Medication 4]	6.1 [Specialty Medication 1]	6.13 Other									Nurse practitioner	Interview
6.5 [Specialty Medication 12]	6.4 [Specialty Medication 4]												Nurse practitioner	Interview
6.5 [Specialty Medication 12]	3.4 Pharmacist	4.1.5 Point of contact	6.3 [Specialty Medication 3]	6.13 Other	6.2 [Specialty Medication 2]	6.1 [Specialty Medication 1]	3.1 MD						Nurse	Interview
6.5 [Specialty Medication 12]	6.4 [Specialty Medication 4]												MD	Interview
6.5 [Specialty Medication 12]	5.1 Barriers/challenges	2.4 Timing considerations	6.13 Other	3.9 Patient/caregiver									Nurse	Interview
6.6 [Specialty Medication 8]	5.2 Facilitars/benefits	3.4 Pharmacist	3.10 Other	4.1.5 Point of contact									Nurse	Focus group 1
6.6 [Specialty Medication 8]	3.5 Insurance company	6.7 [Specialty Medication 7]	3.8 External pharmacy	2.8 Process depends									Nurse	Focus group 1
6.6 [Specialty Medication 8]	3.10 Other	2.2.1 Internal	3.5 Insurance company										Nurse	Focus group 1
6.7 [Specialty Medication 7]	2.6 Prior authorization/approval	2.3 Documentation procedures	4.2.1 Insurance status	3.5 Insurance company	2.4 Timing considerations	4.1.2 Workflow/number of steps	6 Medications	5.1 Barriers/challenges					Nurse	Focus group 1
6.7 [Specialty Medication 7]	3.10 Other	6.13 Other	2.6 Prior authorization/approval	2.3 Documentation procedures	3.8 External pharmacy	3.9 Patient/caregiver	2.5 Teamwork						Nurse	Focus group 1
6.7 [Specialty Medication 7]	4.2.1 Insurance status	5.1 Barriers/challenges	2.6 Prior authorization/approval	3.8 External pharmacy	3.4 Pharmacist	2.2.2 External	3.5 Insurance company	4.1.3 Communication/reliance on others	3.9 Patient/caregiver				Nurse	Focus group 1
6.7 [Specialty Medication 7]	6.6 [Specialty Medication 8]	3.5 Insurance company	3.8 External pharmacy	2.8 Process depends									Nurse	Focus group 1
6.7 [Specialty Medication 7]	3.9 Patient/caregiver	3.8 External pharmacy	2.2.3 Patient Communication	2.2.2 External	3.4 Pharmacist								Nurse	Focus group 1
6.7 [Specialty Medication 7]	3.8 External pharmacy	3.10 Other	2.6 Prior authorization/approval	4.1.4 Documentation/administrative steps	2.5 Teamwork	4.1.3 Communication/reliance on others							Nurse	Focus group 1
6.7 [Specialty Medication 7]	3.9 Patient/caregiver	4.2.4 Logistics											Nurse	Focus group 1
6.7 [Specialty Medication 7]	3.4 Pharmacist	3.10 Other	6.13 Other	2.6 Prior authorization/approval	3.2 Nurse	3.9 Patient/caregiver	3.8 External pharmacy	4.2.1 Insurance status	2.2.2 External	2.5 Teamwork			Nurse	Focus group 1
6.8 [Specialty Medication 5]	6 Medications	3.9 Patient/caregiver	2.2.2 External	3.8 External pharmacy	4.1.3 Communication/reliance on others	5.1 Barriers/challenges	3.5 Insurance company						Nurse	Focus group 2
6.8 [Specialty Medication 5]	2.6 Prior authorization/approval	6.9 [Specialty Medication 9]											Nurse	Focus group 2
6.8 [Specialty Medication 5]	6.10 [Specialty Medication 6]	2.7 Appeals	5.1 Barriers/challenges	6.13 Other	6.9 [Specialty Medication 9]	2.6 Prior authorization/approval	2.4 Timing considerations						Nurse	Focus group 2
6.8 [Specialty Medication 5]	3.9 Patient/caregiver	3.1 MD	2.2.1 Internal	2.6 Prior authorization/approval	5.2 Facilitars/benefits	2.11 Changes over time	2.1 Decision on which med to prescribe						Nurse	Focus group 2
6.8 [Specialty Medication 5]	5.2 Facilitars/benefits	6.9 [Specialty Medication 9]	3.9 Patient/caregiver	6 Medications	2.11 Changes over time	4.1.3 Communication/reliance on others							Nurse	Focus group 2
6.8 [Specialty Medication 5]	4.2.1 Insurance status	3.9 Patient/caregiver	5.1 Barriers/challenges	2.7 Appeals	3.5 Insurance company	4.1.3 Communication/reliance on others	3.8 External pharmacy	4.1.2 Workflow/number of steps	2.10 Uncertainty	2.6 Prior authorization/approval			Nurse	Focus group 2
6.8 [Specialty Medication 5]	3.7 Pharmaceutical company	3.8 External pharmacy	3.5 Insurance company	4.1.5 Point of contact	4.1.2 Workflow/number of steps	6.9 [Specialty Medication 9]	6.10 [Specialty Medication 6]	6.11 [Specialty Medication 10]	6.12 [Specialty Medication 11]	5.1 Barriers/challenges			Nurse	Focus group 2
6.8 [Specialty Medication 5]	3.10 Other	1.3.1 Inpatient	2.6 Prior authorization/approval	3.9 Patient/caregiver	4.1.3 Communication/reliance on others	2.4 Timing considerations	5.1 Barriers/challenges	2.10 Uncertainty					Nurse	Focus group 2
6.8 [Specialty Medication 5]	2.6 Prior authorization/approval	2.4 Timing considerations											Nurse	Focus group 2
6.8 [Specialty Medication 5]	5.1 Barriers/challenges	4.2.1 Insurance status	6.13 Other	3.8 External pharmacy	3.9 Patient/caregiver	6.10 [Specialty Medication 6]	3.5 Insurance company	4.2.4 Logistics	2.1 Decision on which med to prescribe				Nurse practitioner	Interview
6.8 [Specialty Medication 5]	2.2.1 Internal	3.4 Pharmacist	2.6 Prior authorization/approval	2.11 Changes over time	5.2 Facilitars/benefits	2.3 Documentation procedures	3.8 External pharmacy	2.2.2 External	1.6 How learned the process				Nurse practitioner	Interview
6.8 [Specialty Medication 5]	2.11 Changes over time	3.8 External pharmacy	6 Medications	6.13 Other	5.1 Barriers/challenges	1.6 How learned the process	3.9 Patient/caregiver						Nurse practitioner	Interview
6.9 [Specialty Medication 9]	2.6 Prior authorization/approval	6.8 [Specialty Medication 5]											Nurse	Focus group 2
6.9 [Specialty Medication 9]	6.8 [Specialty Medication 5]	6.10 [Specialty Medication 6]	2.7 Appeals	5.1 Barriers/challenges	6.13 Other	2.6 Prior authorization/approval	2.4 Timing considerations						Nurse	Focus group 2
6.9 [Specialty Medication 9]	6.8 [Specialty Medication 5]	5.2 Facilitars/benefits	3.9 Patient/caregiver	6 Medications	2.11 Changes over time	4.1.3 Communication/reliance on others							Nurse	Focus group 2
6.9 [Specialty Medication 9]	3.7 Pharmaceutical company	3.8 External pharmacy	3.5 Insurance company	4.1.5 Point of contact	4.1.2 Workflow/number of steps	6.8 [Specialty Medication 5]	6.10 [Specialty Medication 6]	6.11 [Specialty Medication 10]	6.12 [Specialty Medication 11]	5.1 Barriers/challenges			Nurse	Focus group 2
7.1 Practice/Healthcare-specific opinions	2.4 Timing considerations	2.8 Process depends	5.1 Barriers/challenges										Nurse	Focus group 1
7.1 Practice/Healthcare-specific opinions	2.4 Timing considerations	2.6 Prior authorization/approval	5.1 Barriers/challenges	4.2.2 Compliance	2.2.3 Patient Communication								Nurse	Focus group 1
7.1 Practice/Healthcare-specific opinions	3.9 Patient/caregiver	3.1 MD	3.5 Insurance company	5.2 Facilitars/benefits	3.4 Pharmacist								MD	Interview
7.1 Practice/Healthcare-specific opinions	3.9 Patient/caregiver	2.11 Changes over time	3.1 MD										MD	Interview
7.1 Practice/Healthcare-specific opinions	3.8 External pharmacy												MD	Interview
7.1 Practice/Healthcare-specific opinions	3.2 Nurse	2.4 Timing considerations	5.1 Barriers/challenges	3.8 External pharmacy	4.1.3 Communication/reliance on others	4.1.1 Rules/policies/procedures	2.6 Prior authorization/approval	3.5 Insurance company	2.2.2 External				Nurse practitioner	Interview
7.1 Practice/Healthcare-specific opinions	3.9 Patient/caregiver	6 Medications	2.11 Changes over time	5.1 Barriers/challenges									MD	Interview
7.2 Economic/Other (See until codes appear)	5.1 Barriers/challenges	4.2.1 Insurance status	3.5 Insurance company	6.13 Other	3.4 Pharmacist	4.2.1 Insurance status	3.7 Pharmaceutical company	6.2 [Specialty Medication 2]	3.2 Nurse				Nurse	Interview
